# Supplementary material for: Carcinogenic effect of adenylosuccinate lyase (ADSL) in prostate cancer development and progression through the cell cycle pathway
Source: Cancer Cell Int. 2021 Sep 6;21:467. doi: 10.1186/s12935-021-02174-6 (PMC8419980; doi:10.1186/s12935-021-02174-6)
Supplement: Supplementary file 2 — Additional file 2. The whole original WB blot images with ladder markers in our study. [file 12935_2021_2174_MOESM2_ESM.csv]

Row.names	baseMean	log2FoldChange	lfcSE	stat	pvalue	padj	control siRNA1	control siRNA2	control siRNA3	siRNA1	siRNA2	siRNA3	change	ENTREZID	SYMBOL
ENSG00000000003	390.3064816	-0.008926123	0.15113286	-0.059061431	0.952903178	0.975688627	421.9514458	350.7410209	394.4986643	450.1306374	315.0996262	409.4174947	NoDiff	7105	TSPAN6
ENSG00000000419	895.9791366	-0.078134878	0.110904403	-0.704524579	0.481106149	0.660351678	834.7741343	823.3496847	956.8280562	921.6475721	858.6464813	980.628891	NoDiff	8813	DPM1
ENSG00000000457	345.9757772	0.270895925	0.147009846	1.842706	0.065371947	0.156097459	321.5351161	374.5200732	438.8677072	296.3529762	329.8699211	314.7088694	NoDiff	57147	SCYL3
ENSG00000000460	385.5078822	0.943262441	0.143419994	6.57692427	4.80E-11	7.93E-10	448.3234112	578.6236051	494.8112831	239.3228502	264.8806232	287.0855204	NoDiff	55732	C1orf112
ENSG00000000938	0.325182099	-0.009817529	3.535259015	-0.002777032	0.997784252	NA	0	0	0.964544411	0	0	0.98654818	NoDiff	2268	FGR
ENSG00000001036	18.34323612	-0.600134664	0.537196439	-1.117160541	0.263925689	0.441900567	18.25751448	14.86190767	10.60998853	39.71740919	12.80092231	13.81167452	NoDiff	2519	FUCA2
ENSG00000001084	822.6335149	-0.152606994	0.118251925	-1.290524393	0.196868648	0.360223213	882.4465333	723.2795064	732.0892083	826.9368271	940.3754468	830.6735676	NoDiff	2729	GCLC
ENSG00000001167	920.5463388	-0.361668634	0.10533927	-3.433369473	0.000596129	0.002870018	775.9443655	862.9814385	778.3873401	1022.468688	1093.001828	990.4943728	NoDiff	4800	NFYA
ENSG00000001460	181.6293206	-0.266318744	0.167714163	-1.587932341	0.112301639	0.23825087	170.4034685	153.5730459	170.7243608	207.7526019	206.7841297	180.538317	NoDiff	90529	STPG1
ENSG00000001461	1560.570049	-0.604714606	0.106719575	-5.666388792	1.46E-08	1.72E-07	1297.297835	1256.326595	1161.311471	1784.228228	2115.106241	1749.149923	NoDiff	57185	NIPAL3
ENSG00000001497	1136.548348	0.314796989	0.125176678	2.514821401	0.01190927	0.038626844	1350.041765	1405.936465	1024.346165	1080.517209	964.0079188	994.4405655	NoDiff	81887	LAS1L
ENSG00000001561	874.675222	-0.279870715	0.10895969	-2.568571132	0.010211875	0.033828312	742.4722556	786.6903125	841.0827268	881.9301629	996.5025677	999.3733064	NoDiff	22875	ENPP4
ENSG00000001617	323.6153703	-0.334480872	0.147656256	-2.265267195	0.023496288	0.067750055	330.6638734	286.339421	242.1006473	349.3095218	377.1348651	356.143893	NoDiff	6405	SEMA3F
ENSG00000001626	0.827769757	-0.59461594	2.219208381	-0.267940562	0.788745071	NA	1.01430636	0	0.964544411	1.018395107	1.969372663	0	NoDiff	1080	CFTR
ENSG00000001629	1392.236607	0.077442086	0.106659033	0.72607152	0.467794927	0.650172818	1360.184829	1347.479628	1580.88829	1347.336727	1260.398505	1457.131662	NoDiff	54467	ANKIB1
ENSG00000001630	103.9427123	-0.888376604	0.21611394	-4.110686261	3.94E-05	0.000248055	73.03005793	74.30953833	71.37628645	147.6672906	114.2236145	143.0494861	NoDiff	1595	CYP51A1
ENSG00000001631	1162.019694	-0.13275303	0.106061363	-1.251662491	0.210692873	0.378308863	1029.520955	1069.066558	1226.900491	1216.982153	1159.960499	1269.687508	NoDiff	889	KRIT1
ENSG00000002016	227.1603361	-0.218144107	0.151564507	-1.439282261	0.150070567	0.295399392	200.8326593	218.9654396	210.2706817	232.1940845	247.1562693	253.5428823	NoDiff	5893	RAD52
ENSG00000002079	16.40010361	-1.009506887	0.50668141	-1.992389828	0.046328303	0.118579412	13.18598268	6.935556911	12.53907735	21.38629725	21.6630993	22.69060814	NoDiff	NA	NA
ENSG00000002330	238.4487871	0.386153395	0.166741366	2.315882404	0.02056469	0.060764354	304.291908	290.3025964	216.0579482	216.9181579	198.906639	204.2154733	NoDiff	572	BAD
ENSG00000002549	1810.361262	-0.714438808	0.100279573	-7.124469991	1.04E-12	2.13E-11	1358.156216	1510.960613	1244.262291	2183.43911	2296.288526	2269.060814	NoDiff	51056	LAP3
ENSG00000002586	0.992960915	-1.006327605	2.070129943	-0.486118086	0.626883445	NA	0	1.981587689	0	1.018395107	0.984686332	1.97309636	NA	4267	CD99
ENSG00000002587	102.5056765	0.568524465	0.22770768	2.496729431	0.012534455	0.040338511	98.38771693	139.7019321	129.2489511	71.28765751	97.48394684	78.92385441	NoDiff	9957	HS3ST1
ENSG00000002726	2.147967683	-0.675870172	1.388333531	-0.486821183	0.626385058	NA	2.02861272	1.981587689	0.964544411	1.018395107	5.90811799	0.98654818	NoDiff	26	AOC1
ENSG00000002745	0.333165449	-0.009817369	3.504312721	-0.002801511	0.997764721	NA	1.01430636	0	0	0	0.984686332	0	NoDiff	51384	WNT16
ENSG00000002822	230.3165327	-0.391999785	0.152672132	-2.567592267	0.010240753	0.033899859	200.8326593	196.1771812	200.6252376	267.8379132	277.6815456	238.7446596	NoDiff	8379	MAD1L1
ENSG00000002834	2266.978116	-0.65934888	0.101369532	-6.504408859	7.80E-11	1.24E-09	1771.993211	1862.692427	1638.760955	2860.671856	2971.783349	2495.966896	NoDiff	3927	LASP1
ENSG00000002919	280.6194384	0.373866293	0.149901022	2.494087676	0.012628135	0.040583897	297.1917635	336.8699071	316.370567	214.8813676	275.7121729	242.6908523	NoDiff	29916	SNX11
ENSG00000002933	1.010051147	1.01285194	2.213229403	0.457635317	0.647214466	NA	4.05722544	0	0	1.018395107	0.984686332	0	NA	55365	TMEM176A
ENSG00000003056	1062.823283	-0.00489722	0.105147575	-0.046574729	0.962852173	0.982796177	1040.678325	1141.394509	1001.197099	988.8616492	1110.726182	1094.081932	NoDiff	4074	M6PR
ENSG00000003096	111.4755156	0.403449606	0.211390769	1.908548835	0.056320318	0.138400865	111.5736996	152.582252	116.7098738	97.7659303	96.49926051	93.72207711	NoDiff	90293	KLHL13
ENSG00000003137	3.275028256	5.161247204	1.554449089	3.320306365	0.000899187	NA	3.04291908	7.926350755	8.680899703	0	0	0	NA	56603	CYP26B1
ENSG00000003147	944.1344857	-0.509527249	0.122470819	-4.160397178	3.18E-05	0.000203918	689.7283249	721.2979187	925.962635	1082.553999	1106.787437	1138.4766	NoDiff	3382	ICA1
ENSG00000003249	817.5550268	0.672622786	0.126519874	5.316340927	1.06E-07	1.09E-06	1120.808528	1065.103383	828.5436494	657.8832393	624.2911343	608.7002271	NoDiff	79007	DBNDD1
ENSG00000003393	573.054631	0.409832441	0.11574912	3.540695947	0.000399073	0.002005811	602.4979779	693.5556911	665.5356439	499.0136026	492.3431659	485.3817046	NoDiff	57679	ALS2
ENSG00000003400	31.43707806	-1.689617359	0.416912087	-4.052694586	5.06E-05	0.000311977	21.30043356	7.926350755	15.43271058	63.14049665	39.38745327	41.43502356	Down (665 genes)	843	CASP10
ENSG00000003402	546.9462006	-0.133858995	0.149042995	-0.898123358	0.369119788	0.557857548	459.4807811	464.682313	640.4574892	492.9032319	602.628035	621.5253534	NoDiff	8837	CFLAR
ENSG00000003436	2135.971088	-1.805903858	0.104217563	-17.32821036	2.88E-67	2.44E-64	837.8170534	979.8951121	1032.06252	3108.141868	3433.601239	3424.308733	Down (665 genes)	7035	TFPI
ENSG00000003509	315.4298635	-0.167416405	0.150578849	-1.111818865	0.266216039	0.444536635	306.3205207	282.3762457	302.8669452	292.2793958	313.1302535	395.6058202	NoDiff	55471	NDUFAF7
ENSG00000003756	1795.352091	-0.487804841	0.099142197	-4.920254507	8.64E-07	7.58E-06	1447.415176	1384.139001	1652.264577	2052.066141	2092.458455	2143.769195	NoDiff	10181	RBM5
ENSG00000003987	26.89852701	0.242386133	0.408392302	0.593512981	0.552837898	0.719964714	38.54364168	26.7514338	22.18452146	30.55185322	25.60184463	17.75786724	NoDiff	9108	MTMR7
ENSG00000003989	1764.952495	-0.90247134	0.097441606	-9.261663196	2.01E-20	8.31E-19	1306.426592	1244.437069	1140.091494	2431.927516	2223.421737	2243.410561	NoDiff	6542	SLC7A2
ENSG00000004059	1430.089742	0.058952316	0.12106556	0.486945389	0.626297032	0.776338246	1548.845812	1568.426656	1260.659546	1593.788343	1361.821197	1246.9969	NoDiff	381	ARF5
ENSG00000004139	201.8302083	0.940608804	0.163845927	5.740812863	9.42E-09	1.14E-07	251.5479773	272.4683072	272.001524	153.7776612	131.9479685	129.2378116	NoDiff	23098	SARM1
ENSG00000004142	3430.723745	-0.266130562	0.099779273	-2.667192842	0.007648777	0.026467354	3164.635843	3396.441299	2784.639716	3917.765978	3818.613595	3502.246039	NoDiff	26073	POLDIP2
ENSG00000004399	17.15443057	1.56576717	0.610293693	2.565596185	0.010299866	0.034077372	38.54364168	29.72381533	8.680899703	11.20234618	11.81623598	2.95964454	NoDiff	23129	PLXND1
ENSG00000004455	4306.347724	-0.039701419	0.090989897	-0.436327772	0.662598935	0.802798905	4486.277031	4208.892251	4046.263806	4478.901682	4040.168019	4577.583556	NoDiff	204	AK2
ENSG00000004468	6.816610169	-1.292436611	0.807591165	-1.600360017	0.10951874	0.233698274	3.04291908	3.963175378	4.822722057	15.27592661	8.862176986	4.9327409	NoDiff	952	CD38
ENSG00000004478	3726.869076	1.240963311	0.136356585	9.100868213	8.96E-20	3.54E-18	5571.584836	6242.00122	3899.653056	2328.051215	2177.141479	2142.782647	Up (812 genes)	2288	FKBP4
ENSG00000004487	1981.508517	0.439194334	0.099985603	4.392575723	1.12E-05	7.92E-05	2395.791623	2411.592217	2035.188708	1749.602794	1654.273037	1642.60272	NoDiff	23028	KDM1A
ENSG00000004534	1330.573818	-0.341513242	0.092787578	-3.680592249	0.000232693	0.001235215	1179.638297	1201.832933	1140.091494	1470.562535	1510.508833	1480.808818	NoDiff	10180	RBM6
ENSG00000004660	568.9002436	-0.408231819	0.123133095	-3.315370421	0.000915218	0.004190193	508.1674864	516.2035929	442.7258849	605.9450889	711.9282179	628.4311907	NoDiff	84254	CAMKK1
ENSG00000004700	659.8192953	0.304171811	0.127071855	2.393699304	0.016679417	0.051074716	743.4865619	772.8191986	671.3229104	521.4182949	568.1640134	681.7047924	NoDiff	5965	RECQL
ENSG00000004766	425.950596	0.241184078	0.122679369	1.965970979	0.049301963	0.124555495	439.1946539	470.6270761	474.5558504	379.861375	387.9664147	403.4982056	NoDiff	55610	VPS50
ENSG00000004776	3.276824177	2.490058714	1.329615831	1.872765544	0.061100768	NA	4.05722544	3.963175378	8.680899703	0	0	2.95964454	NA	126393	HSPB6
ENSG00000004777	184.7465138	1.504480405	0.229837461	6.54584504	5.92E-11	9.60E-10	353.9929197	203.1127381	262.3560799	129.3361786	73.85147488	85.82969167	Up (812 genes)	115703	ARHGAP33
ENSG00000004779	1967.753335	0.111876357	0.096333327	1.161346339	0.245501082	0.420888049	2081.356651	2141.105498	1909.797935	1833.111193	1813.792223	2027.35651	NoDiff	4706	NDUFAB1
ENSG00000004809	1.314156341	-3.854319476	2.097490893	-1.837585798	0.066123463	NA	0	0	0	0	3.938745327	3.94619272	NA	85413	SLC22A16
ENSG00000004838	32.24949024	1.266732904	0.367152982	3.450150118	0.000560275	0.002719896	50.715318	41.61334147	44.36904293	19.34950704	20.67841297	16.77131906	Up (812 genes)	51364	ZMYND10
ENSG00000004846	3.594282919	0.773524105	1.187312479	0.651491598	0.514729199	0.689579372	1.01430636	0.990793844	11.57453294	3.055185322	0.984686332	3.94619272	NoDiff	340273	ABCB5
ENSG00000004848	41.0052812	-0.59863656	0.33388413	-1.792947029	0.072981394	0.170104785	25.357659	42.60413531	29.90087676	40.73580429	53.17306191	54.2601499	NoDiff	170302	ARX
ENSG00000004864	892.3196209	-0.136769351	0.11972663	-1.142346953	0.253309832	0.4296096	849.9887298	946.2081214	754.2737298	839.1575684	1005.364745	958.924831	NoDiff	10165	SLC25A13
ENSG00000004866	2064.629088	-0.944270789	0.327119019	-2.886627605	0.003893948	0.014832837	902.7326605	1821.079086	1512.405637	2061.231697	2938.304014	3152.021435	NoDiff	7982	ST7
ENSG00000004866	2064.629088	-0.944270789	0.327119019	-2.886627605	0.003893948	0.014832837	902.7326605	1821.079086	1512.405637	2061.231697	2938.304014	3152.021435	NoDiff	93655	ST7-OT3
ENSG00000004897	1930.065239	0.169818056	0.093572995	1.814819083	0.069551717	0.163847202	1915.010408	2092.556599	2122.96225	1726.179707	1849.240931	1874.441542	NoDiff	996	CDC27
ENSG00000004961	359.3786359	0.673237463	0.143744337	4.683575555	2.82E-06	2.23E-05	433.1088158	509.268036	382.9241314	278.0218643	266.8499959	286.0989722	NoDiff	3052	HCCS
ENSG00000004975	679.6947037	0.05118355	0.116419489	0.439647612	0.660192351	0.801133741	752.6153192	710.3991864	612.4857013	671.1223757	677.4641962	654.0814434	NoDiff	1856	DVL2
ENSG00000005001	7.927058221	-0.123686144	0.716102652	-0.172721249	0.862870541	0.927020969	9.128757241	5.944763066	7.716355292	4.073580429	9.846863317	10.85202998	NoDiff	64063	PRSS22
ENSG00000005007	1937.033526	0.248324333	0.092051981	2.697653337	0.006983012	0.024495774	2151.34379	2172.810901	1985.996943	1766.915511	1840.378754	1704.755255	NoDiff	5976	UPF1
ENSG00000005020	1448.185258	-0.446537643	0.112246343	-3.978193247	6.94E-05	0.00041631	1143.123268	1333.608515	1200.857792	1529.629451	1894.536502	1587.356022	NoDiff	8935	SKAP2
ENSG00000005022	5114.306969	0.416926811	0.092829359	4.49132491	7.08E-06	5.17E-05	6306.956947	5895.223374	5342.611495	4517.600696	4157.345693	4466.103611	NoDiff	292	SLC25A5
ENSG00000005059	36.62232467	1.257209747	0.367593792	3.420106037	0.000625967	0.002994331	67.95852613	43.59492915	43.40449852	22.40469236	26.58653096	15.78477088	Up (812 genes)	55013	MCUB
ENSG00000005073	7.933173268	0.863569309	0.74876178	1.153329846	0.248775024	0.4245402	8.114450881	16.84349535	5.787266469	3.055185322	6.892804322	6.905837261	NoDiff	3207	HOXA11
ENSG00000005075	618.5546375	-0.009544517	0.111482381	-0.085614574	0.931772812	0.963463702	637.9987005	623.2093281	588.372091	641.5889176	628.2298797	591.928908	NoDiff	5439	POLR2J
ENSG00000005100	922.6097767	1.316260527	0.10332013	12.73963295	3.56E-37	6.14E-35	1350.041765	1355.405979	1244.262291	523.4550852	531.7306191	530.7629209	Up (812 genes)	56919	DHX33
ENSG00000005108	3.15426454	-0.147163168	1.142468965	-0.128811524	0.897506787	NA	6.085838161	0.990793844	1.929088823	2.036790215	4.923431659	2.95964454	NoDiff	221981	THSD7A
ENSG00000005156	1251.785691	-0.643529806	0.096295668	-6.68285311	2.34E-11	4.06E-10	947.3621403	974.9411429	1008.913454	1574.438836	1547.926914	1457.131662	NoDiff	3980	LIG3
ENSG00000005175	1335.862344	-0.128660077	0.100297588	-1.282783358	0.199567986	0.363652692	1173.552459	1307.847875	1347.468543	1327.98722	1413.024886	1445.293084	NoDiff	79657	RPAP3
ENSG00000005187	775.9544405	-0.713838351	0.117194639	-6.091049533	1.12E-09	1.54E-08	646.1131514	529.0839129	588.372091	956.2730058	897.0492482	1038.835234	NoDiff	6296	ACSM3
ENSG00000005189	387.1900951	1.292765863	0.139441916	9.270998973	1.84E-20	7.63E-19	579.1689316	586.5499559	484.2012946	214.8813676	214.6616203	243.6774005	Up (812 genes)	81691	REXO5
ENSG00000005194	1006.071492	0.248599237	0.100637256	2.470250552	0.013501845	0.042774547	1068.064597	1154.274829	1055.211586	953.2178205	897.0492482	908.6108738	NoDiff	57019	CIAPIN1
ENSG00000005206	774.5957077	0.047862569	0.110262217	0.434079507	0.664230706	0.804043759	838.8313598	784.7087248	738.8410192	811.6609005	717.8363358	755.6959059	NoDiff	56928	SPPL2B
ENSG00000005238	379.7524911	0.231630908	0.125962332	1.838890281	0.065931326	0.157126766	402.679625	409.1978577	418.6122746	347.2727316	361.3798838	339.3725739	NoDiff	80256	FAM214B
ENSG00000005243	1.646562407	1.77E-05	1.582729276	1.12E-05	0.999991085	NA	2.02861272	0.990793844	1.929088823	0	0.984686332	3.94619272	NoDiff	51226	COPZ2
ENSG00000005249	964.3582283	-0.518457377	0.126538991	-4.097214411	4.18E-05	0.000261636	710.0144521	838.2115924	830.4727383	1024.505478	1337.204039	1045.741071	NoDiff	5577	PRKAR2B
ENSG00000005302	507.9593492	0.174004591	0.118864648	1.463888493	0.143224418	0.285330613	506.1388737	550.8813775	558.4712142	493.9216271	450.0016536	488.3413491	NoDiff	10943	MSL3
ENSG00000005339	894.7328985	0.323596156	0.135434086	2.389325792	0.016879327	0.051610509	813.4737008	1062.131001	1108.261529	718.9869458	910.8348569	754.7093578	NoDiff	1387	CREBBP
ENSG00000005379	85.41483825	-0.068000189	0.231421964	-0.293836367	0.768882945	0.872755773	85.20173425	72.32795064	92.5962635	97.7659303	82.71365187	81.88349895	NoDiff	9256	TSPOAP1
ENSG00000005421	0.678248614	-1.515642303	2.70636587	-0.560028605	0.575459927	NA	1.01430636	0	0	3.055185322	0	0	NA	5444	PON1
ENSG00000005436	1169.59644	-0.164703682	0.109340178	-1.506341817	0.131979448	0.268822437	1080.236273	1072.03894	1156.488749	1125.326594	1192.455148	1391.032934	NoDiff	6936	GCFC2
ENSG00000005448	271.9742299	-0.26822248	0.155755184	-1.722077379	0.085055502	0.192039859	256.6195091	274.4498949	209.3061373	321.8128539	300.3293312	269.3276532	NoDiff	84058	WDR54
ENSG00000005469	459.4550452	0.564713398	0.14236817	3.966570594	7.29E-05	0.000435451	625.8270242	563.7616975	455.2649622	400.2292772	338.7320981	372.9152121	NoDiff	54677	CROT
ENSG00000005471	3.807061878	0.63427791	1.006646848	0.630089798	0.528635834	0.700846952	6.085838161	3.963175378	3.858177646	2.036790215	3.938745327	2.95964454	NoDiff	5244	ABCB4
ENSG00000005483	1804.482712	0.173122786	0.091371971	1.894703409	0.058131706	0.142102269	1911.967489	1919.167677	1906.904301	1597.861923	1776.374142	1714.620737	NoDiff	55904	KMT2E
ENSG00000005486	679.5647019	0.110239324	0.113290584	0.973066959	0.330520024	0.517274113	750.5867065	700.491248	665.5356439	687.4166974	667.6173329	605.7405826	NoDiff	57414	RHBDD2
ENSG00000005513	130.1928027	-0.175885231	0.208930172	-0.841837389	0.39987898	0.587285797	125.7739887	146.637489	94.52535232	131.3729688	154.5957541	128.2512634	NoDiff	30812	SOX8
ENSG00000005700	2295.189559	-0.239568503	0.093706537	-2.556582616	0.010570597	0.034846729	2014.412431	2026.173412	2274.395722	2413.596404	2443.991475	2598.567906	NoDiff	25998	IBTK
ENSG00000005801	901.1977437	0.253154663	0.132471225	1.911016253	0.056002492	0.137765243	875.3463888	975.9319367	1088.970641	671.1223757	886.2176986	909.597422	NoDiff	7748	ZNF195
ENSG00000005810	5389.819433	-0.792111733	0.09265466	-8.549076036	1.24E-17	4.13E-16	3567.315468	3970.110935	4300.903531	6797.787341	6970.594542	6732.204781	NoDiff	23077	MYCBP2
ENSG00000005812	1223.99839	0.268371028	0.107742482	2.490856191	0.012743569	0.040856189	1184.709829	1367.295505	1460.320239	1078.480419	1092.017142	1161.167208	NoDiff	26224	FBXL3
ENSG00000005844	1.82131859	0.803425218	1.441287141	0.557435916	0.577229632	NA	3.04291908	1.981587689	1.929088823	1.018395107	1.969372663	0.98654818	NoDiff	3683	ITGAL
ENSG00000005882	227.1298037	1.361272459	0.157611345	8.636893851	5.78E-18	1.97E-16	328.6352607	335.8791133	316.370567	136.4649444	117.1776735	128.2512634	Up (812 genes)	5164	PDK2
ENSG00000005884	87.65030213	0.899881701	0.244057086	3.687177111	0.000226756	0.001206793	106.5021678	127.8124059	108.0289741	69.2508673	69.91272955	44.3946681	NoDiff	3675	ITGA3
ENSG00000005889	754.0319996	0.308005358	0.10633509	2.896554252	0.003772854	0.014442448	806.3735563	823.3496847	872.9126924	644.6441029	685.3416869	691.5702742	NoDiff	7543	ZFX
ENSG00000005893	3885.335352	0.381404208	0.08598512	4.435700136	9.18E-06	6.60E-05	4398.032377	4320.851955	4468.734258	3550.125344	3177.582793	3396.685384	NoDiff	3920	LAMP2
ENSG00000005955	1373.768932	0.148745723	0.09501102	1.565562842	0.117450995	0.246175276	1418.000291	1409.899641	1505.653826	1256.699562	1290.923781	1361.436488	NoDiff	NA	NA
ENSG00000005961	7.463486158	0.850702581	0.751809572	1.13153997	0.25782789	0.434975102	10.1430636	12.88031998	5.787266469	6.110370644	2.954058995	6.905837261	NoDiff	3674	ITGA2B
ENSG00000006007	1232.332638	0.381488615	0.097813765	3.900152643	9.61E-05	0.00055888	1326.712719	1462.411714	1393.766675	1068.296468	1029.981903	1112.826347	NoDiff	51573	GDE1
ENSG00000006015	368.0208927	-0.372316957	0.131124413	-2.839417528	0.004519598	0.016898142	346.8927751	298.2289472	317.3351114	424.6707598	421.44575	399.5520129	NoDiff	55049	REX1BD
ENSG00000006016	8.144800525	0.292677695	0.731414575	0.400152943	0.689043872	0.821008136	12.17167632	10.89873229	3.858177646	8.147160859	9.846863317	3.94619272	NoDiff	9244	CRLF1
ENSG00000006025	0.321514804	1.81628834	3.817030487	0.475838049	0.63418976	NA	0	0	1.929088823	0	0	0	NA	114881	OSBPL7
ENSG00000006042	1015.032684	-0.236852227	0.102110268	-2.319573057	0.020363985	0.060276489	894.6182096	943.2357399	957.7926006	1057.094121	1062.476552	1174.978882	NoDiff	26022	TMEM98
ENSG00000006047	35.61959349	0.324640656	0.352531149	0.920885026	0.357110457	0.545103375	41.58656076	37.65016609	39.54632087	40.73580429	32.49464895	21.70405996	NoDiff	51087	YBX2
ENSG00000006062	205.4459042	-0.204135995	0.1675261	-1.218532482	0.223021689	0.393640038	221.1187865	172.3981289	179.4052605	225.0653187	200.8760117	233.8119187	NoDiff	9020	MAP3K14
ENSG00000006071	19.00985463	1.242333688	0.524946672	2.366590275	0.017952795	0.054286805	22.31473992	35.6685784	22.18452146	12.22074129	17.72435397	3.94619272	NoDiff	6833	ABCC8
ENSG00000006114	1117.55407	0.769343696	0.104821504	7.339559811	2.14E-13	4.67E-12	1333.812864	1439.623456	1452.603884	783.1458375	904.9267389	791.2116404	NoDiff	NA	NA
ENSG00000006118	1730.219691	-0.154150218	0.121986781	-1.263663291	0.206350906	0.372668056	1887.624136	1659.579689	1366.759431	1880.975763	1940.81676	1645.562364	NoDiff	54972	TMEM132A
ENSG00000006125	5415.452359	1.089164474	0.09124901	11.93617853	7.67E-33	9.27E-31	7784.801314	7057.424554	7261.09033	3601.045099	3175.61342	3612.739435	Up (812 genes)	163	AP2B1
ENSG00000006194	684.9402351	0.044642174	0.110569466	0.403747755	0.686398219	0.818931294	676.5423422	689.5925157	720.5146754	629.3681763	716.8516495	676.7720515	NoDiff	10127	ZNF263
ENSG00000006282	1176.818754	0.16665491	0.108743799	1.532546327	0.125387675	0.258677175	1325.698413	1234.52913	1173.850549	1237.350055	1056.568434	1032.915945	NoDiff	64847	SPATA20
ENSG00000006283	6.10818184	0.705698324	0.7966621	0.885818874	0.375715138	0.563823438	6.085838161	8.9171446	7.716355292	4.073580429	4.923431659	4.9327409	NoDiff	8913	CACNA1G
ENSG00000006327	115.7270548	-0.447051993	0.210813805	-2.120601127	0.033955383	0.091505631	95.34479785	100.0701783	98.38352997	136.4649444	156.5651267	107.5337516	NoDiff	51330	TNFRSF12A
ENSG00000006432	302.5745305	0.314309371	0.143471545	2.190743617	0.028470351	0.079264754	322.5494225	354.7041963	328.9096443	280.0586545	291.4671542	237.7581114	NoDiff	4293	MAP3K9
ENSG00000006451	1042.171104	0.07851923	0.096818791	0.810991639	0.417370472	0.604451899	1078.207661	1048.259887	1085.112463	1004.137576	997.4872541	1039.821782	NoDiff	5898	RALA
ENSG00000006453	1263.298553	-0.336005373	0.101562956	-3.308345747	0.000938489	0.004283565	1220.210551	1048.259887	1082.21883	1464.452164	1384.468982	1380.180904	NoDiff	55971	BAIAP2L1
ENSG00000006459	713.3929783	0.179931973	0.140168822	1.283680425	0.199253796	0.363267149	686.6854058	651.9423496	934.6435347	622.2394106	662.6939013	722.1532678	NoDiff	80853	KDM7A
ENSG00000006468	11099.73757	-1.198479264	0.107858972	-11.11153984	1.10E-28	9.09E-27	6583.862583	5782.272876	7845.604243	15036.60376	15367.01489	15983.06707	Down (665 genes)	2115	ETV1
ENSG00000006530	1610.890152	-0.049641595	0.092936159	-0.534147263	0.593239652	0.751719388	1666.50535	1544.647603	1538.448336	1698.683039	1606.023407	1611.033178	NoDiff	55750	AGK
ENSG00000006534	70.54182466	-0.070747734	0.255556984	-0.276837412	0.781904953	0.880724652	61.87268797	68.36477526	76.19900851	61.10370644	86.65239719	69.05837261	NoDiff	221	ALDH3B1
ENSG00000006576	1422.668381	0.067783977	0.097041138	0.698507641	0.484859781	0.663689237	1416.985985	1525.82252	1425.59664	1298.453762	1422.871749	1446.279632	NoDiff	57157	PHTF2
ENSG00000006606	0.493981701	-0.894775318	3.034324211	-0.294884546	0.768082078	NA	0	0.990793844	0	0	0	1.97309636	NoDiff	10344	CCL26
ENSG00000006607	1139.483708	0.170113811	0.101073543	1.683069636	0.092361612	0.204982693	1191.809973	1284.068822	1143.949672	1075.425233	1121.557732	1020.090818	NoDiff	9855	FARP2
ENSG00000006611	2.334651666	1.866845272	1.461389702	1.277445208	0.201445113	NA	7.100144521	0.990793844	2.893633234	2.036790215	0	0.98654818	NA	10083	USH1C
ENSG00000006625	2309.048605	0.911076666	0.109161874	8.346106898	7.05E-17	2.21E-15	3195.065034	2712.793546	3136.698426	1579.530811	1435.672672	1794.53114	NoDiff	79017	GGCT
ENSG00000006634	794.0450063	0.974239076	0.113893189	8.553971376	1.19E-17	3.97E-16	1114.72269	1012.591309	1030.133431	495.9584173	515.9756378	594.8885526	NoDiff	10926	DBF4
ENSG00000006638	3.96046408	1.275738327	1.046392868	1.2191772	0.222776944	0.393370569	4.05722544	8.9171446	3.858177646	1.018395107	3.938745327	1.97309636	NoDiff	6915	TBXA2R
ENSG00000006652	1430.542284	-0.7224042	0.361320803	-1.999342948	0.04557126	0.117002876	893.6039032	748.0493525	1597.285545	1774.044277	1590.268426	1980.002197	NoDiff	3475	IFRD1
ENSG00000006695	407.5400264	0.125026615	0.127713195	0.978963954	0.32759779	0.513991175	437.1660412	449.8204054	388.7113978	386.9901408	405.6907687	376.8614048	NoDiff	1352	COX10
ENSG00000006704	488.3061962	0.038523347	0.120892022	0.318659134	0.749985007	0.858844874	528.4536136	481.5258084	474.5558504	503.087183	489.3891069	452.8256147	NoDiff	9569	GTF2IRD1
ENSG00000006712	1027.624438	-0.2541344	0.098290569	-2.585542042	0.009722601	0.032409252	916.9329495	976.9227306	918.2462797	1089.682765	1131.404595	1132.557311	NoDiff	54623	PAF1
ENSG00000006715	955.9068848	0.09183573	0.102674457	0.894435994	0.371088661	0.559788508	967.6482675	997.7294013	993.4807438	949.14424	857.661795	969.776861	NoDiff	27072	VPS41
ENSG00000006740	461.6206265	0.520180472	0.121745062	4.27270284	1.93E-05	0.000129536	577.1403189	531.0655006	523.7476154	379.861375	394.859219	363.0497303	NoDiff	9912	ARHGAP44
ENSG00000006744	1840.137644	0.028184064	0.120822355	0.233268622	0.815552822	0.900011992	1838.937431	2146.059467	1589.56919	1756.73156	2030.423216	1679.105002	NoDiff	60528	ELAC2
ENSG00000006747	11.72869812	-0.213106281	0.576216228	-0.369837347	0.711503686	0.834162838	9.128757241	11.88952613	11.57453294	10.18395107	14.77029498	12.82512634	NoDiff	85477	SCIN
ENSG00000006756	1130.35949	-0.521665879	0.107313257	-4.861150396	1.17E-06	9.97E-06	984.8914756	830.2852416	969.3671335	1379.92537	1366.744628	1250.943092	NoDiff	414	ARSD
ENSG00000006757	762.5469356	-0.694622582	0.112759204	-6.160229566	7.26E-10	1.02E-08	545.6968217	561.7801098	639.4929448	997.0088101	900.9879935	930.3149338	NoDiff	8228	PNPLA4
ENSG00000006831	1333.471896	0.010534023	0.112403823	0.093715879	0.925334856	0.959967272	1341.927314	1513.932994	1159.382383	1306.600923	1295.847213	1383.140548	NoDiff	79602	ADIPOR2
ENSG00000006837	25.47456299	-0.274708041	0.395878592	-0.69391992	0.48773243	0.665811065	20.2861272	23.77905227	25.0781547	28.51506301	30.52527628	24.6637045	NoDiff	51265	CDKL3
ENSG00000007001	0.984547565	0.991760439	2.075460722	0.477850739	0.632756445	NA	1.01430636	0.990793844	1.929088823	0	0	1.97309636	NoDiff	151531	UPP2
ENSG00000007038	0.818145881	-1.894004499	2.37191516	-0.798512751	0.424572997	NA	0	0	0.964544411	0	0.984686332	2.95964454	NA	10942	PRSS21
ENSG00000007047	227.4031245	-0.511912463	0.161332286	-3.173031728	0.00150856	0.006500105	208.9471102	166.4533659	187.1216158	264.7827279	293.4365269	243.6774005	NoDiff	57787	MARK4
ENSG00000007062	0.829779442	-0.61679288	2.218369738	-0.278038809	0.780982567	NA	0	0.990793844	0.964544411	2.036790215	0	0.98654818	NoDiff	8842	PROM1
ENSG00000007080	1058.819716	0.149445169	0.10985971	1.36032736	0.173726354	0.329258574	1226.296389	1109.689106	1005.055277	1038.763009	1033.920648	939.1938674	NoDiff	115098	CCDC124
ENSG00000007129	0.321514804	1.81628834	3.817030487	0.475838049	0.63418976	NA	0	0	1.929088823	0	0	0	NA	90273	CEACAM21
ENSG00000007168	1512.309737	0.453366335	0.103624451	4.375090354	1.21E-05	8.53E-05	1551.888731	1842.876551	1849.031637	1256.699562	1330.311234	1243.050707	NoDiff	5048	PAFAH1B1
ENSG00000007171	0.837417795	3.188181569	2.434639189	1.309508852	0.190362041	NA	3.04291908	1.981587689	0	0	0	0	NA	4843	NOS2
ENSG00000007174	13.40399484	-0.334292788	0.561504465	-0.595351967	0.551608225	0.718978586	12.17167632	8.9171446	14.46816617	16.29432172	19.69372663	8.878933621	NoDiff	1770	DNAH9
ENSG00000007202	5972.897798	-0.438665909	0.103905737	-4.221767932	2.42E-05	0.000159882	5195.277176	5631.672212	4388.677072	6842.596726	7280.770737	6498.392862	NoDiff	9703	KIAA0100
ENSG00000007237	0.333165449	-0.009817369	3.504312721	-0.002801511	0.997764721	NA	1.01430636	0	0	0	0.984686332	0	NoDiff	8522	GAS7
ENSG00000007255	192.9060267	-0.631583651	0.170949878	-3.694554566	0.000220273	0.001176661	162.2890176	124.8400244	166.8661832	236.2676649	238.2940923	228.8791778	NoDiff	79090	TRAPPC6A
ENSG00000007312	0.325889709	1.833394443	3.486555068	0.525846977	0.598994532	NA	0	0.990793844	0.964544411	0	0	0	NA	974	CD79B
ENSG00000007341	481.5843933	-0.660100058	0.121058517	-5.452735361	4.96E-08	5.38E-07	374.2790469	365.6029286	380.0304981	562.1540992	572.1027587	635.337028	NoDiff	54879	ST7L
ENSG00000007350	4.12742753	2.384437595	1.107401142	2.153183254	0.031304279	0.085813806	6.085838161	8.9171446	5.787266469	1.018395107	1.969372663	0.98654818	NoDiff	8277	TKTL1
ENSG00000007372	19.35350042	0.614730131	0.455141141	1.350636266	0.176811978	0.333753213	24.34335264	20.80667073	25.0781547	17.31271682	15.75498131	12.82512634	NoDiff	5080	PAX6
ENSG00000007376	339.3641754	-0.249621537	0.154083756	-1.620037985	0.105224118	0.22669554	334.7210988	351.7318148	244.0297361	363.5670533	388.951101	353.1842485	NoDiff	113000	RPUSD1
ENSG00000007384	356.9385287	0.017877362	0.13129401	0.136162813	0.891692572	0.943510426	389.4936423	340.8330825	347.2359881	355.4198925	359.4105111	349.2380557	NoDiff	64285	RHBDF1
ENSG00000007392	412.0904913	-0.12593692	0.130898957	-0.962092613	0.336003084	0.522803348	429.0515903	372.5384855	380.9950425	391.0637212	443.1088493	455.7852592	NoDiff	55692	LUC7L
ENSG00000007402	84.73551748	0.156172688	0.244809866	0.637934617	0.523516242	0.696438869	106.5021678	89.171446	72.34083086	89.61876944	85.66771086	65.11217988	NoDiff	9254	CACNA2D2
ENSG00000007516	143.7957175	-0.369263525	0.186797527	-1.976811634	0.048062926	0.122187543	136.9313586	125.8308182	113.8162406	162.9432172	177.2435397	146.0091307	NoDiff	8938	BAIAP3
ENSG00000007520	476.7582099	0.491563938	0.134357193	3.658635065	0.000253562	0.001336475	609.5981224	591.5039251	470.6976728	402.2660674	413.5682593	372.9152121	NoDiff	115939	TSR3
ENSG00000007541	513.3244884	-0.324776213	0.124720035	-2.604042018	0.009213146	0.030932457	494.9815037	462.7007253	409.9313749	563.1724943	610.5055257	538.6553063	NoDiff	9091	PIGQ
ENSG00000007545	234.0594442	0.635808671	0.150175068	4.23378313	2.30E-05	0.000152217	275.8913299	283.3670395	295.1505899	183.3111193	190.044462	176.5921242	NoDiff	57585	CRAMP1
ENSG00000007866	213.1665178	0.576641571	0.184857028	3.119392206	0.001812246	0.007665009	299.2203762	235.808935	230.5261143	211.8261823	140.8101454	160.8073534	NoDiff	7005	TEAD3
ENSG00000007908	1.990825803	0.999241377	1.416794274	0.705283325	0.480633935	NA	3.04291908	3.963175378	0.964544411	1.018395107	1.969372663	0.98654818	NoDiff	6401	SELE
ENSG00000007923	1192.091982	0.259325643	0.131288187	1.975239728	0.048240949	0.122547794	1324.684106	1529.785696	1042.672509	1010.247946	1160.945185	1084.21645	NoDiff	55735	DNAJC11
ENSG00000007933	0.668711732	-1.502385875	2.53631568	-0.592349717	0.55361643	NA	0	0.990793844	0	2.036790215	0.984686332	0	NA	2328	FMO3
ENSG00000007944	332.2674254	-0.022154887	0.147685774	-0.150013687	0.880753817	0.937260132	330.6638734	322.9987933	335.6614552	273.9482839	370.2420607	360.0900857	NoDiff	29116	MYLIP
ENSG00000007952	22.36750456	-0.376443431	0.426146052	-0.883367169	0.377037924	0.56482913	17.24320812	23.77905227	17.36179941	28.51506301	25.60184463	21.70405996	NoDiff	27035	NOX1
ENSG00000007968	149.0404467	1.586351967	0.234143141	6.775137475	1.24E-11	2.23E-10	267.7768791	252.6524303	150.4689282	80.45321348	83.6983382	59.1928908	Up (812 genes)	1870	E2F2
ENSG00000008018	2885.362669	-0.152854494	0.091731131	-1.666331728	0.095647361	0.210370128	2735.584253	2885.191675	2577.262667	3106.105077	3154.935007	2853.097337	NoDiff	5689	PSMB1
ENSG00000008056	0.831437052	-1.902622446	2.227714882	-0.854069101	0.393066703	NA	1.01430636	0	0	1.018395107	1.969372663	0.98654818	NA	6853	SYN1
ENSG00000008083	454.0306527	0.003849929	0.128157664	0.030040566	0.976034701	0.991903452	482.8098274	423.0689716	458.1585954	430.7811304	502.1900292	427.175362	NoDiff	3720	JARID2
ENSG00000008086	35.13704008	0.496277498	0.365911244	1.356278349	0.175010621	0.331057464	29.41488444	51.52127991	42.4399541	22.40469236	37.41808061	27.62334904	NoDiff	6792	CDKL5
ENSG00000008118	0.494940769	2.433040431	2.758706846	0.881949611	0.377804057	NA	1.01430636	0.990793844	0.964544411	0	0	0	NA	57172	CAMK1G
ENSG00000008128	17.00935165	0.524237174	0.49414781	1.060891426	0.288739246	0.471206058	14.20028904	23.77905227	22.18452146	15.27592661	10.83154965	15.78477088	NoDiff	728642	CDK11A
ENSG00000008130	1426.48748	-0.315077509	0.102588801	-3.071266131	0.002131531	0.008830547	1386.556794	1273.17009	1154.559661	1622.303406	1612.916211	1509.418716	NoDiff	65220	NADK
ENSG00000008196	1.15441885	-3.666343585	2.235852251	-1.639796898	0.101047403	NA	0	0	0	1.018395107	5.90811799	0	NA	7021	TFAP2B
ENSG00000008226	16.23330367	0.225763844	0.512642197	0.440392627	0.659652764	0.800705602	15.2145954	23.77905227	13.50362176	17.31271682	17.72435397	9.865481801	NoDiff	9940	DLEC1
ENSG00000008256	1519.253101	0.253228621	0.09577183	2.644082515	0.008191268	0.028047566	1658.390899	1667.50604	1631.0446	1297.435367	1484.906988	1376.234711	NoDiff	9265	CYTH3
ENSG00000008277	649.3415328	-0.407302872	0.110305157	-3.692509783	0.000222052	0.001184128	528.4536136	560.7893159	585.4784578	726.1157115	730.6372582	764.5748396	NoDiff	53616	ADAM22
ENSG00000008282	2495.302112	-0.126235789	0.088303166	-1.429572631	0.152839715	0.299459327	2388.691478	2296.660131	2473.091871	2671.250367	2487.317674	2654.801153	NoDiff	6856	SYPL1
ENSG00000008283	3361.576474	-0.163426275	0.083382484	-1.959959301	0.050000547	0.125944584	3125.077895	3199.273324	3189.748369	3540.959788	3440.494043	3673.905423	NoDiff	1534	CYB561
ENSG00000008294	1117.913911	0.229758719	0.123065018	1.866970178	0.061905753	0.149464479	1091.393643	1271.188502	1257.765913	866.6542363	1169.807362	1050.673812	NoDiff	9043	SPAG9
ENSG00000008300	118.454732	0.925975559	0.208814158	4.434448157	9.23E-06	6.64E-05	168.3748558	155.5546336	141.7880285	78.41642326	69.91272955	96.68172165	NoDiff	1951	CELSR3
ENSG00000008311	216.552002	-0.38406709	0.182779088	-2.101263852	0.035617811	0.0953374	207.9328038	136.7295505	218.9515814	258.6723573	245.1868966	231.8388223	NoDiff	10157	AASS
ENSG00000008323	20.02298863	0.653358354	0.473729993	1.379178781	0.167839639	0.32150853	31.44349716	22.78825842	19.29088823	9.165555966	20.67841297	16.77131906	NoDiff	55200	PLEKHG6
ENSG00000008324	197.5788764	0.809216393	0.170313762	4.751327096	2.02E-06	1.66E-05	248.5050582	285.3486272	220.8806702	153.7776612	136.8714001	140.0898416	NoDiff	51188	SS18L2
ENSG00000008382	138.3960766	-0.593200562	0.192260354	-3.085402423	0.002032769	0.008474573	128.8169077	100.0701783	102.2417076	170.0719829	175.2741671	153.9015161	NoDiff	84954	MPND
ENSG00000008394	4456.261302	-0.059862963	0.087007142	-0.688023556	0.491437947	0.669225604	4279.358533	4624.034872	4188.051835	4653.047245	4331.635173	4661.440151	NoDiff	4257	MGST1
ENSG00000008405	508.2990134	0.091835167	0.13138882	0.698957238	0.484578755	0.663499594	452.3806366	589.5223374	531.4639707	459.2961934	521.8837558	495.2471864	NoDiff	1407	CRY1
ENSG00000008438	1.33199595	-0.009157628	1.652182342	-0.005542746	0.995577551	NA	2.02861272	0.990793844	0.964544411	2.036790215	0.984686332	0.98654818	NoDiff	8993	PGLYRP1
ENSG00000008441	14287.19047	-0.287501728	0.098709914	-2.912592219	0.003584423	0.013823407	13382.75811	13239.97814	11982.53522	14616.00658	17721.39991	14780.46483	NoDiff	4784	NFIX
ENSG00000008513	16190.72512	0.887041486	0.079231983	11.1954977	4.29E-29	3.72E-27	20819.65235	21774.67632	20457.02242	11085.23074	11747.30794	11260.46093	NoDiff	6482	ST3GAL1
ENSG00000008516	16.35707784	0.485359322	0.503740346	0.963510915	0.335291189	0.522201269	18.25751448	13.87111382	25.0781547	16.29432172	11.81623598	12.82512634	NoDiff	64386	MMP25
ENSG00000008517	33.09608378	0.635786674	0.35378279	1.797110236	0.072318121	0.16903873	40.5722544	43.59492915	36.65268764	27.4966679	28.55590362	21.70405996	NoDiff	9235	IL32
ENSG00000008710	1726.941397	0.122316432	0.119915177	1.020024616	0.307716786	0.492891958	1770.978905	1509.969819	2119.104072	1680.351927	1573.528758	1707.7149	NoDiff	5310	PKD1
ENSG00000008735	112.8344122	0.23373026	0.207899632	1.124245664	0.260908822	0.438742316	143.0171968	112.9504983	109.9580629	111.0050667	102.4073785	97.66826983	NoDiff	23542	MAPK8IP2
ENSG00000008838	1310.368762	0.456415683	0.110396732	4.13432241	3.56E-05	0.000226246	1627.961708	1616.975554	1303.0995	1120.234618	1118.603673	1075.337516	NoDiff	9862	MED24
ENSG00000008853	312.0378153	0.021662763	0.144728634	0.149678484	0.881018284	0.937332046	302.2632953	346.7778455	294.1860455	294.316186	345.6249024	289.0586168	NoDiff	23221	RHOBTB2
ENSG00000008869	1234.49612	-0.108547814	0.102097066	-1.063182498	0.287699198	0.470085347	1111.679771	1226.602779	1225.935947	1191.522276	1363.790569	1287.445375	NoDiff	54497	HEATR5B
ENSG00000008952	3114.783811	-0.214205463	0.085870352	-2.494521783	0.012612698	0.040554355	2873.529918	2830.698013	2947.647721	3307.747309	3217.954932	3511.124973	NoDiff	7095	SEC62
ENSG00000008988	9125.369529	0.100645913	0.103805001	0.969567093	0.332262322	0.519128525	9939.188022	9514.593288	8876.702219	10098.40588	7878.47534	8444.852421	NoDiff	6224	RPS20
ENSG00000009307	23005.08787	0.025495635	0.077355742	0.329589428	0.741710212	0.853989129	23385.84744	22752.58984	23486.65642	22550.32286	22249.97235	23605.1383	NoDiff	7812	CSDE1
ENSG00000009335	3674.785523	0.344267467	0.083470341	4.12442868	3.72E-05	0.000235231	3991.295527	4291.12814	4051.086528	3213.036564	3221.893677	3280.272699	NoDiff	9690	UBE3C
ENSG00000009413	907.0024695	0.39921534	0.115440039	3.458205182	0.000543787	0.002648829	930.1189322	996.7386075	1168.063282	744.4468235	782.8256337	819.8215376	NoDiff	5980	REV3L
ENSG00000009694	427.6933678	-0.664029198	0.365054861	-1.818984677	0.068913768	0.162714761	381.3791914	216.9838519	394.4986643	644.6441029	356.4564521	572.1979444	NoDiff	10178	TENM1
ENSG00000009724	50.99716156	0.23399504	0.28753363	0.8138006	0.415759191	0.602766692	56.80115616	56.47524913	52.08539822	50.91975537	39.38745327	50.31395718	NoDiff	10747	MASP2
ENSG00000009765	59.13290147	-0.371170597	0.301165092	-1.232448937	0.21778143	0.387377263	60.85838161	45.57651684	48.22722057	93.69234987	55.14243458	51.30050536	NoDiff	389434	IYD
ENSG00000009780	196.9942725	0.037463665	0.161709851	0.231672123	0.816792685	0.900460251	199.8183529	204.1035319	194.8379711	175.1639585	205.7994433	202.2423769	NoDiff	199870	FAM76A
ENSG00000009790	181.6561309	0.528549796	0.188955631	2.797216437	0.005154499	0.018891746	200.8326593	229.8641719	213.1643149	109.9866716	171.3354217	164.7535461	NoDiff	80342	TRAF3IP3
ENSG00000009830	394.8484073	0.47522804	0.134256731	3.539696203	0.000400588	0.002012338	469.6238447	503.323273	405.1086528	320.7944588	323.9618031	346.2784112	NoDiff	29954	POMT2
ENSG00000009844	5208.476162	0.475814446	0.145742932	3.26475143	0.001095602	0.004911618	4567.421539	7171.365846	6440.263035	3571.511641	4782.621513	4717.673397	NoDiff	51534	VTA1
ENSG00000009950	52.76544666	0.399018859	0.281256839	1.418699223	0.155986724	0.304120233	61.87268797	54.49366144	63.65993116	47.86457004	46.28025759	42.42157174	NoDiff	51085	MLXIPL
ENSG00000009954	2644.472967	1.693882715	0.094141901	17.99286718	2.22E-72	2.58E-69	3793.505787	4372.373235	3954.632087	1223.092524	1231.842601	1291.391568	Up (812 genes)	9031	BAZ1B
ENSG00000010017	828.1914592	0.42055077	0.10839278	3.879878084	0.000104509	0.000603249	890.5609842	917.4750999	1035.920698	709.8213898	694.2038639	721.1667196	NoDiff	10048	RANBP9
ENSG00000010030	1.659879731	1.232588821	1.608132442	0.766472206	0.443395383	NA	4.05722544	1.981587689	0.964544411	0	1.969372663	0.98654818	NA	51513	ETV7
ENSG00000010072	539.7637213	-0.005434628	0.133041818	-0.04084902	0.96741626	0.985995987	466.5809256	616.2737712	533.3930595	490.8664417	576.0415041	555.4266254	NoDiff	83932	SPRTN
ENSG00000010165	1129.662985	0.348744723	0.117320687	2.97257655	0.002953116	0.011748758	1239.482372	1432.687899	1124.658784	943.0338694	1093.001828	945.1131565	NoDiff	51603	METTL13
ENSG00000010219	508.4016538	-0.492609239	0.122615346	-4.017517012	5.88E-05	0.000357435	431.080203	396.3175378	439.8322516	616.1290399	540.5927961	626.4580943	NoDiff	8798	DYRK4
ENSG00000010244	3792.989736	0.279490477	0.090548012	3.086655017	0.002024224	0.008442726	3898.993648	4482.351352	4096.420115	3317.93126	3561.610462	3400.631577	NoDiff	7756	ZNF207
ENSG00000010256	3140.931961	0.065092207	0.100543117	0.647405901	0.517369278	0.691943746	3387.783243	3399.41368	2848.299647	3237.478046	3101.761945	2870.855204	NoDiff	7384	UQCRC1
ENSG00000010270	693.7337498	-0.070663352	0.119697409	-0.590349885	0.554956102	0.721666884	728.2719665	648.9699681	652.9965666	770.9250962	626.260507	734.9783942	NoDiff	83930	STARD3NL
ENSG00000010278	5367.880845	-0.39442314	0.105996046	-3.721111827	0.000198348	0.001072147	5203.391627	4552.697715	4160.080047	6628.733754	5529.998439	6132.383487	NoDiff	928	CD9
ENSG00000010292	2705.215841	0.576351886	0.091508102	6.298370044	3.01E-10	4.41E-09	3347.210988	3365.726689	3002.626753	2258.800348	2100.335946	2156.594322	NoDiff	9918	NCAPD2
ENSG00000010295	2.163915308	0.22400381	1.398514746	0.160172648	0.872745075	NA	3.04291908	3.963175378	0	2.036790215	2.954058995	0.98654818	NoDiff	25900	IFFO1
ENSG00000010310	0.321514804	1.81628834	3.817030487	0.475838049	0.63418976	NA	0	0	1.929088823	0	0	0	NA	2696	GIPR
ENSG00000010318	183.2440965	-0.532338871	0.174751223	-3.046266934	0.00231702	0.009512704	167.3605494	125.8308182	156.2561947	229.1388991	199.8913253	220.9867923	NoDiff	51533	PHF7
ENSG00000010319	211.9528527	0.959078473	0.179133037	5.354001089	8.60E-08	8.99E-07	292.1202317	249.6800488	298.0442231	126.2809933	126.0398505	179.5517688	NoDiff	56920	SEMA3G
ENSG00000010322	1863.816153	-0.382401435	0.094425467	-4.04977014	5.13E-05	0.000315379	1696.93454	1598.150471	1559.668313	2251.671582	2057.994433	2018.477576	NoDiff	11188	NISCH
ENSG00000010327	15.21086012	1.58179957	0.567402564	2.78779066	0.005306882	0.019378808	22.31473992	30.71460918	15.43271058	4.073580429	7.877490654	10.85202998	NoDiff	23166	STAB1
ENSG00000010361	112.9264886	-0.488914498	0.216405756	-2.259249042	0.023867898	0.068637922	103.4592487	72.32795064	106.0998853	135.4465493	118.1623598	142.0629379	NoDiff	80199	FUZ
ENSG00000010379	1.155747076	-2.484149159	2.028101505	-1.224864314	0.220626348	NA	0	0.990793844	0	1.018395107	3.938745327	0.98654818	NA	6540	SLC6A13
ENSG00000010404	1099.387445	-0.193233675	0.103479992	-1.867353008	0.061852308	0.149374165	1077.193354	942.244946	1058.105219	1227.166104	1115.649614	1175.965431	NoDiff	3423	IDS
ENSG00000010438	6.414059327	0.511486584	0.794142404	0.644074138	0.51952736	0.693468631	5.0715318	6.935556911	10.60998853	3.055185322	6.892804322	5.91928908	NoDiff	5646	PRSS3
ENSG00000010539	285.4286561	-0.124974596	0.141277343	-0.884604662	0.376369891	0.56448869	267.7768791	282.3762457	269.1078908	285.1506301	285.5590362	322.6012549	NoDiff	7752	ZNF200
ENSG00000010610	5.097575459	1.053196535	0.967890962	1.08813552	0.276535285	0.456345941	7.100144521	0.990793844	12.53907735	3.055185322	2.954058995	3.94619272	NoDiff	920	CD4
ENSG00000010626	179.928727	-0.587272995	0.170591725	-3.442564378	0.000576227	0.002783552	150.1173413	129.7939936	151.4334726	235.2492698	203.8300707	209.1482142	NoDiff	10233	LRRC23
ENSG00000010671	0.98886362	2.207974762	2.096305025	1.053269794	0.292217359	NA	2.02861272	0.990793844	1.929088823	0	0.984686332	0	NA	695	BTK
ENSG00000010704	73.30403137	0.210973368	0.269322947	0.783347167	0.433423272	0.620551521	58.82976888	96.10700291	81.02173056	57.03012601	84.68302453	62.15253534	NoDiff	3077	HFE
ENSG00000010803	1427.193856	0.163309228	0.093994012	1.737442893	0.082309026	0.186971978	1450.458095	1496.098705	1577.030113	1302.527342	1372.652746	1364.396133	NoDiff	22955	SCMH1
ENSG00000010810	38.50286161	1.484657252	0.381437479	3.892268942	9.93E-05	0.000575745	36.51502896	54.49366144	79.09264174	24.44148258	14.77029498	21.70405996	Up (812 genes)	2534	FYN
ENSG00000010818	1181.136771	-0.270965048	0.124880503	-2.169794664	0.030022405	0.082971415	919.9758686	1000.701783	1290.560423	1257.717958	1273.199427	1344.665169	NoDiff	3097	HIVEP2
ENSG00000010932	1.003205407	-0.011992992	2.035683281	-0.005891384	0.995299383	NA	1.01430636	1.981587689	0	2.036790215	0	0.98654818	NoDiff	2326	FMO1
ENSG00000011007	933.5326757	-0.647273326	0.108245141	-5.979698696	2.24E-09	2.94E-08	731.3148856	762.9112602	688.6847098	1048.946961	1228.888542	1140.449696	NoDiff	6924	ELOA
ENSG00000011009	694.6616283	-0.267885322	0.12795474	-2.093594355	0.036296131	0.096777559	659.2991341	697.5188665	534.357604	828.9736174	750.3309848	697.4895633	NoDiff	11313	LYPLA2
ENSG00000011021	382.4237061	0.259565461	0.126229381	2.056299881	0.03975362	0.104426833	434.1231221	404.2438885	411.8604637	353.3831022	337.7474118	353.1842485	NoDiff	1185	CLCN6
ENSG00000011028	1.157697911	-1.343076186	1.971061485	-0.681397408	0.495620063	NA	0	0.990793844	0.964544411	2.036790215	2.954058995	0	NA	9902	MRC2
ENSG00000011105	651.1112993	-0.737999852	0.114857026	-6.425378395	1.32E-10	2.02E-09	538.5966772	475.5810453	450.4422402	816.7528761	805.4734194	819.8215376	NoDiff	10867	TSPAN9
ENSG00000011114	1098.750412	0.085761134	0.105016662	0.816643117	0.414132407	0.601309483	1024.449424	1228.584367	1141.056039	1044.87338	1093.986515	1059.552745	NoDiff	55727	BTBD7
ENSG00000011132	165.9012347	0.00698924	0.181532803	0.038501249	0.969288035	0.987255481	193.7325148	165.462572	139.8589397	171.090378	157.5498131	167.7131906	NoDiff	9546	APBA3
ENSG00000011143	320.8526297	0.41567333	0.146705278	2.833390426	0.004605709	0.017161542	407.7511568	324.980381	367.4914208	303.481742	250.1103283	271.3007495	NoDiff	54903	MKS1
ENSG00000011198	460.5175096	-0.041053372	0.124207808	-0.330521673	0.741005819	0.853443782	412.8226886	462.7007253	486.1303834	486.7928613	453.9403989	460.7180001	NoDiff	51099	ABHD5
ENSG00000011201	0.498271603	-2.452587513	2.752617973	-0.89100178	0.372928215	NA	0	0	0	1.018395107	0.984686332	0.98654818	NA	3730	ANOS1
ENSG00000011243	682.1317904	-0.150187962	0.109785308	-1.368015125	0.171307342	0.325909398	669.4421977	667.7950511	602.8402572	739.3548479	714.8822768	698.4761115	NoDiff	26993	AKAP8L
ENSG00000011258	905.0120676	0.408072213	0.114674597	3.558523202	0.000372946	0.001888247	932.1475449	1010.609721	1153.595116	727.1341066	786.7643791	819.8215376	NoDiff	54799	MBTD1
ENSG00000011260	1162.483411	-0.231697773	0.096935385	-2.390229058	0.016837868	0.051509108	1102.551013	1093.836404	1011.807088	1244.478821	1242.674151	1279.55299	NoDiff	51096	UTP18
ENSG00000011275	776.1675937	-0.373788167	0.105034973	-3.558701974	0.000372692	0.001887476	696.8284694	686.6201342	645.2802113	846.2863342	893.1105029	888.8799102	NoDiff	54476	RNF216
ENSG00000011295	1935.217507	-0.007131077	0.106405354	-0.067018028	0.946567352	0.971838689	2002.240755	1718.036526	2070.876851	2015.403917	1760.619161	2044.127829	NoDiff	54902	TTC19
ENSG00000011304	5042.266159	0.215807781	0.088117725	2.449084808	0.014321972	0.045063408	5484.354489	5600.957602	5170.92259	4629.624158	4972.665975	4395.072142	NoDiff	5725	PTBP1
ENSG00000011332	67.41869219	0.800027936	0.279378909	2.863594599	0.004188637	0.015822702	88.24465333	107.0057352	61.73084233	51.93815047	54.15774825	41.43502356	NoDiff	8193	DPF1
ENSG00000011347	899.6537565	-0.112700838	0.120829632	-0.932725163	0.350961889	0.539208769	995.0345392	782.7271371	816.0045721	978.6776981	850.7689906	974.7096019	NoDiff	9066	SYT7
ENSG00000011376	1570.244364	0.304332194	0.111172323	2.737481654	0.006191157	0.022118867	1769.964598	1943.937523	1492.150205	1346.318332	1452.412339	1416.683187	NoDiff	23395	LARS2
ENSG00000011405	3175.774935	0.180340283	0.087389621	2.063635025	0.039052334	0.102874817	3200.136566	3469.760043	3452.104449	2847.43272	3031.849215	3053.366617	NoDiff	5286	PIK3C2A
ENSG00000011422	12.11383541	0.341877932	0.591854954	0.577638034	0.563508523	0.728358488	13.18598268	14.86190767	12.53907735	17.31271682	7.877490654	6.905837261	NoDiff	5329	PLAUR
ENSG00000011426	1614.850101	2.090315427	0.097397614	21.46166975	3.55E-102	1.10E-98	2588.509831	2746.480537	2511.673647	590.6691622	607.5514667	644.2159616	Up (812 genes)	54443	ANLN
ENSG00000011451	1330.076418	-0.154912162	0.110034529	-1.407850458	0.159175356	0.308624893	1314.541043	1358.378361	1103.438807	1486.856857	1412.0402	1305.203242	NoDiff	58525	WIZ
ENSG00000011454	1690.914979	0.221579401	0.088637072	2.499850191	0.012424583	0.040012572	1801.408096	1845.848932	1814.308038	1538.795007	1557.773777	1587.356022	NoDiff	2844	GPR21
ENSG00000011454	1690.914979	0.221579401	0.088637072	2.499850191	0.012424583	0.040012572	1801.408096	1845.848932	1814.308038	1538.795007	1557.773777	1587.356022	NoDiff	23637	RABGAP1
ENSG00000011478	137.4028374	-0.033629251	0.191567676	-0.175547628	0.86064935	0.925754711	150.1173413	137.7203444	119.603507	154.7960563	128.0092231	134.1705525	NoDiff	54814	QPCTL
ENSG00000011485	882.4267547	0.219587302	0.122452092	1.79325072	0.072932843	0.170048826	1060.964453	995.7478136	791.8909618	847.3047293	808.4274784	790.2250922	NoDiff	5536	PPP5C
ENSG00000011523	366.4750169	0.312084066	0.127605148	2.445701212	0.014457075	0.04543478	400.6510122	412.1702393	405.1086528	313.6656931	337.7474118	329.5070921	NoDiff	23177	CEP68
ENSG00000011566	563.2341962	-0.528881511	0.119138843	-4.439203028	9.03E-06	6.51E-05	460.4950875	430.9953223	491.9176498	617.147435	704.0507272	674.7989552	NoDiff	8491	MAP4K3
ENSG00000011590	23.67750777	-0.311548003	0.415787936	-0.749295436	0.453679158	0.639282977	25.357659	16.84349535	21.21997705	24.44148258	30.52527628	23.67715632	NoDiff	27033	ZBTB32
ENSG00000011638	275.0921978	-0.082519903	0.151401784	-0.545039174	0.585726575	0.745974527	261.6910409	281.3854518	258.4979023	318.7576686	286.5437225	243.6774005	NoDiff	57146	TMEM159
ENSG00000011677	163.0909687	-0.367220825	0.180997367	-2.028873852	0.042471141	0.110289968	130.8455205	157.5362213	138.8943953	194.5134655	197.9219527	158.834257	NoDiff	2556	GABRA3
ENSG00000012048	1003.203355	1.284454082	0.102590415	12.5202153	5.79E-36	8.83E-34	1353.084684	1434.669487	1479.611127	563.1724943	578.9955631	609.6867753	Up (812 genes)	672	BRCA1
ENSG00000012061	466.7759066	-0.236362739	0.122133438	-1.935282782	0.052955604	0.132048733	447.3091048	420.09659	418.6122746	483.737676	544.5315415	486.3682528	NoDiff	2067	ERCC1
ENSG00000012124	0.490565864	2.422411962	2.967734379	0.816249587	0.414357401	NA	1.01430636	0	1.929088823	0	0	0	NA	933	CD22
ENSG00000012171	252.7577759	-1.019090289	0.159307816	-6.396988628	1.58E-10	2.41E-09	165.3319367	144.6559013	190.9797935	319.7760637	370.2420607	325.5608994	Down (665 genes)	7869	SEMA3B
ENSG00000012174	1981.879431	-0.075904998	0.093989895	-0.807586786	0.419328496	0.606525229	1871.395234	1847.83052	2069.912307	1962.447372	2015.652921	2124.038232	NoDiff	51360	MBTPS2
ENSG00000012211	235.7888128	0.227276679	0.153069852	1.484790611	0.1375993	0.27747777	273.8627172	262.5603688	226.6679367	218.9549481	215.6463067	217.0405996	NoDiff	4007	PRICKLE3
ENSG00000012223	23.92205118	1.387742757	0.516921303	2.684630617	0.007261001	0.025270187	21.30043356	20.80667073	61.73084233	8.147160859	11.81623598	19.7309636	NoDiff	4057	LTF
ENSG00000012232	660.5988878	-0.490412502	0.109245092	-4.489103312	7.15E-06	5.22E-05	531.4965327	567.7248728	548.8257701	806.568925	755.2544165	753.7228096	NoDiff	2137	EXTL3
ENSG00000012660	7175.585348	0.034963502	0.136023734	0.257039717	0.797148113	0.88963757	8211.824291	5778.309701	7797.377022	7729.618865	5763.3691	7773.013111	NoDiff	60481	ELOVL5
ENSG00000012779	1.472913128	0.313057526	1.76247359	0.177623953	0.859018312	NA	1.01430636	0.990793844	2.893633234	0	3.938745327	0	NoDiff	240	ALOX5
ENSG00000012817	462.6455853	-0.427409348	0.119544591	-3.575313148	0.000349809	0.001783721	407.7511568	389.3819809	386.782309	527.5286656	551.4243458	513.0050536	NoDiff	8284	KDM5D
ENSG00000012822	529.657037	-0.012191676	0.134319059	-0.090766535	0.927678101	0.96148787	571.0544807	445.85723	565.2230251	583.5403965	485.4503616	526.8167282	NoDiff	57658	CALCOCO1
ENSG00000012963	861.1373148	0.413873907	0.115059993	3.597027063	0.000321875	0.001659902	1046.764164	1010.609721	894.1326694	782.1274424	661.7092149	771.4806768	NoDiff	55148	UBR7
ENSG00000012983	927.3923	0.395085583	0.107126022	3.688044929	0.000225984	0.001203373	1003.14899	1053.213857	1104.403351	752.5939843	779.8715747	871.122043	NoDiff	11183	MAP4K5
ENSG00000013016	392.7128723	0.271040691	0.1337981	2.025743948	0.042791031	0.11099687	410.7940758	473.5994576	404.1441084	348.2911267	386.9817284	332.4667367	NoDiff	30845	EHD3
ENSG00000013275	1691.678914	0.225244079	0.103896557	2.1679648	0.030161365	0.08326897	1762.864454	2034.099763	1673.484554	1593.788343	1610.946839	1474.889529	NoDiff	5704	PSMC4
ENSG00000013288	373.5541845	0.811462593	0.139171092	5.830683525	5.52E-09	6.91E-08	503.0959546	506.2956545	418.6122746	251.5435915	293.4365269	268.341105	NoDiff	23324	MAN2B2
ENSG00000013297	2.134027751	-1.740548849	1.565468788	-1.111838743	0.266207491	NA	0	1.981587689	0.964544411	0	3.938745327	5.91928908	NA	5010	CLDN11
ENSG00000013297	2.134027751	-1.740548849	1.565468788	-1.111838743	0.266207491	NA	0	1.981587689	0.964544411	0	3.938745327	5.91928908	NA	101928583	LOC101928583
ENSG00000013306	3178.267219	-0.093788963	0.104991182	-0.893303246	0.3716948	0.560067873	3359.382665	3224.04317	2641.887143	3373.942991	3353.841646	3116.505701	NoDiff	51629	SLC25A39
ENSG00000013364	51.525548	-0.176498986	0.325112508	-0.542885868	0.587208386	0.746668548	64.91560705	43.59492915	36.65268764	73.32444773	51.20368925	39.4619272	NoDiff	9961	MVP
ENSG00000013374	1286.313968	0.459855911	0.098846969	4.652200404	3.28E-06	2.56E-05	1491.030349	1387.111382	1590.533735	1089.682765	1058.537807	1100.987769	NoDiff	51667	NUB1
ENSG00000013375	882.53991	-0.562310057	0.110017072	-5.111116387	3.20E-07	3.01E-06	681.613874	681.666165	774.5291624	1083.572394	972.8700958	1100.987769	NoDiff	5238	PGM3
ENSG00000013392	943.0641117	-0.586194394	0.104436592	-5.612921522	1.99E-08	2.29E-07	754.6439319	720.3071249	787.0682398	1189.485485	1058.537807	1148.342082	NoDiff	112611	RWDD2A
ENSG00000013441	1221.676547	0.032513379	0.358820432	0.090611839	0.927801024	0.961561769	797.244799	1309.829462	1599.214634	872.764607	1295.847213	1455.158566	NoDiff	1195	CLK1
ENSG00000013503	912.0041507	-0.399974149	0.102190325	-3.914011924	9.08E-05	0.000529887	766.8156082	835.2392108	757.167363	1017.376712	1044.752198	1050.673812	NoDiff	55703	POLR3B
ENSG00000013523	1178.396388	-0.255768668	0.098869498	-2.586932011	0.00968347	0.032296149	1084.293499	1132.477364	1006.019821	1280.12265	1318.494998	1248.969996	NoDiff	23357	ANGEL1
ENSG00000013561	1281.863729	-0.104502419	0.102720672	-1.017345557	0.308989072	0.494552899	1219.196245	1183.00785	1304.064044	1312.711293	1231.842601	1440.360343	NoDiff	9604	RNF14
ENSG00000013563	233.5979994	-0.57250896	0.152176673	-3.762133517	0.00016847	0.000924872	204.8898847	180.3244797	178.4407161	280.0586545	270.7887412	287.0855204	NoDiff	1774	DNASE1L1
ENSG00000013573	629.8528557	0.648024063	0.139024956	4.661206767	3.14E-06	2.46E-05	882.4465333	757.957291	666.5001883	572.3380503	446.0629083	453.8121628	NoDiff	1663	DDX11
ENSG00000013583	479.2830494	0.229467168	0.128391264	1.78724907	0.073897242	0.171827722	566.9972553	521.1575622	463.9458619	458.2777983	459.8485169	405.471302	NoDiff	50865	HEBP1
ENSG00000013588	2.513624836	0.184020026	1.403873949	0.131080163	0.895711894	NA	4.05722544	3.963175378	0	5.091975537	1.969372663	0	NoDiff	9052	GPRC5A
ENSG00000013619	13.78106988	2.427190936	0.641606787	3.78298825	0.000154957	0.000859041	31.44349716	25.76063995	12.53907735	4.073580429	4.923431659	3.94619272	Up (812 genes)	10046	MAMLD1
ENSG00000013725	0.33810212	1.878027287	3.742551076	0.50180405	0.615805364	NA	2.02861272	0	0	0	0	0	NA	923	CD6
ENSG00000013810	1146.548983	0.377587854	0.108905121	3.467126703	0.000526054	0.002569168	1361.199135	1390.083764	1136.233317	962.3833764	1009.30349	1020.090818	NoDiff	10460	TACC3
ENSG00000014123	2585.369675	-0.604610807	0.115362156	-5.240980482	1.60E-07	1.59E-06	1784.164887	2018.247061	2351.559275	2780.218643	3276.051426	3301.976759	NoDiff	23376	UFL1
ENSG00000014138	565.8400661	0.810693287	0.138584042	5.84983146	4.92E-09	6.19E-08	749.5724001	830.2852416	582.5848245	416.5235989	416.5223183	399.5520129	NoDiff	23649	POLA2
ENSG00000014164	239.9919393	0.490903472	0.15063764	3.258836723	0.0011187	0.005001928	291.1059253	272.4683072	277.7887905	194.5134655	216.630993	187.4441542	NoDiff	23144	ZC3H3
ENSG00000014216	1431.038762	-0.496186139	0.125519479	-3.953060859	7.72E-05	0.000458005	1241.510985	1313.792638	1006.984366	1704.79341	1873.858089	1445.293084	NoDiff	823	CAPN1
ENSG00000014257	535.6588142	0.618914803	0.386855335	1.599861104	0.1096294	0.233806598	829.7026025	611.319802	505.4212716	615.1106448	368.2726881	284.1258759	NoDiff	55	ACPP
ENSG00000014641	1671.106711	0.370957816	0.100090987	3.706206004	0.000210387	0.001130019	1861.252171	2064.814372	1728.463585	1406.403643	1489.83042	1475.876077	NoDiff	4190	MDH1
ENSG00000014824	4594.946397	-0.464688877	0.094261653	-4.929776428	8.23E-07	7.25E-06	3723.518648	3640.176584	4219.8818	5140.858502	5154.832947	5690.409903	NoDiff	10463	SLC30A9
ENSG00000014914	52.98491635	0.679159666	0.318599415	2.131704059	0.033031183	0.089564724	58.82976888	71.3371568	65.58901998	29.53345811	61.05055257	31.56954176	NoDiff	10903	MTMR11
ENSG00000014919	729.5199921	-0.215823176	0.106914584	-2.01865047	0.043523561	0.112630367	662.3420531	688.6017219	674.2165436	771.9434913	751.3156711	828.7004713	NoDiff	1355	COX15
ENSG00000015133	861.3734804	-0.449123673	0.101556538	-4.422400385	9.76E-06	6.98E-05	728.2719665	746.0677648	710.8692312	967.475352	1023.089099	992.4674692	NoDiff	440193	CCDC88C
ENSG00000015153	318.8066783	-0.023619808	0.134627758	-0.175445303	0.860729746	0.925754711	320.5208098	296.2473595	331.8032775	316.7208784	324.9464895	322.6012549	NoDiff	10138	YAF2
ENSG00000015171	2615.461805	-0.05265844	0.118000214	-0.446257159	0.655411499	0.797722817	2168.586998	2728.646247	2805.859693	2333.143191	2784.692946	2871.841752	NoDiff	10771	ZMYND11
ENSG00000015285	15.35548982	0.016738943	0.512681316	0.032649801	0.973953855	0.990440018	12.17167632	13.87111382	20.25543264	15.27592661	12.80092231	17.75786724	NoDiff	7454	WAS
ENSG00000015413	0.328539085	-1.85460974	3.476028144	-0.533542786	0.593657901	NA	0	0	0	0	0.984686332	0.98654818	NA	1800	DPEP1
ENSG00000015475	224.7090967	0.280199424	0.167825625	1.669586659	0.095001172	0.209369005	237.3476883	279.4038641	222.809759	171.090378	224.5084836	213.0944069	NoDiff	637	BID
ENSG00000015479	11377.94975	-0.003405063	0.080373395	-0.042365545	0.966207295	0.985248989	11389.64612	11785.49278	10918.64274	11064.86284	11399.71366	11709.34035	NoDiff	9782	MATR3
ENSG00000015520	2.843743606	0.503884608	1.232509839	0.408828061	0.682665845	NA	5.0715318	3.963175378	0.964544411	5.091975537	0.984686332	0.98654818	NoDiff	29881	NPC1L1
ENSG00000015532	421.0714473	0.351650741	0.130297853	2.698822215	0.006958534	0.024442129	521.3534691	439.9124669	455.2649622	371.7142142	391.90516	346.2784112	NoDiff	64132	XYLT2
ENSG00000015568	39.22179286	0.145004063	0.385929743	0.375726582	0.707120174	0.832008558	68.97283249	25.76063995	28.93633234	39.71740919	39.38745327	32.55608994	NoDiff	84220	RGPD5
ENSG00000015592	1.993917253	1.594826517	1.533935404	1.039696008	0.298481156	NA	6.085838161	0.990793844	1.929088823	0	0.984686332	1.97309636	NA	81551	STMN4
ENSG00000015676	1189.80316	-0.892165996	0.102189441	-8.730510563	2.54E-18	8.94E-17	791.1589609	880.8157277	827.579105	1535.739822	1647.380233	1456.145114	NoDiff	23386	NUDCD3
ENSG00000016082	6.780018709	1.26810822	0.834336575	1.519900071	0.128536093	0.263537897	9.128757241	12.88031998	6.75181088	3.055185322	7.877490654	0.98654818	NoDiff	3670	ISL1
ENSG00000016391	657.91819	0.931891852	0.131774126	7.071887943	1.53E-12	3.07E-11	891.5752905	978.9043183	719.550131	469.4801445	465.7566349	422.2426211	NoDiff	55349	CHDH
ENSG00000016402	26.30071692	0.081118612	0.386994712	0.20961168	0.833970763	0.909346918	25.357659	29.72381533	26.04269911	24.44148258	25.60184463	26.63680086	NoDiff	53832	IL20RA
ENSG00000016864	1027.341133	0.214111549	0.102459859	2.089711542	0.03664372	0.097550745	1058.93584	1086.900847	1164.205105	998.0272052	895.0798756	960.8979274	NoDiff	55830	GLT8D1
ENSG00000017260	2221.786164	0.39322002	0.086431864	4.549479783	5.38E-06	4.01E-05	2491.13642	2528.505891	2548.326335	1985.870459	1890.597757	1886.28012	NoDiff	27032	ATP2C1
ENSG00000017373	224.841611	-0.4636348	0.164320979	-2.821519216	0.004779677	0.017714097	173.4463876	183.2968612	210.2706817	229.1388991	294.4212132	258.4756232	NoDiff	NA	NA
ENSG00000017427	133.3361392	2.509894286	0.237683537	10.55981546	4.58E-26	3.05E-24	227.2046247	182.3060674	271.0369796	37.68061897	50.21900292	31.56954176	Up (812 genes)	3479	IGF1
ENSG00000017483	2.660470451	0.348981953	1.259627614	0.277051685	0.78174042	NA	3.04291908	3.963175378	1.929088823	4.073580429	2.954058995	0	NoDiff	92745	SLC38A5
ENSG00000017621	54.24610002	-1.637293774	0.299757796	-5.462055687	4.71E-08	5.13E-07	26.37196536	26.7514338	26.04269911	89.61876944	89.60645619	67.08527624	Down (665 genes)	NA	NA
ENSG00000017797	1516.653788	-0.047927213	0.101493122	-0.472221291	0.636768844	0.784671425	1629.990321	1503.034262	1341.681276	1553.052539	1537.095364	1535.068968	NoDiff	10928	RALBP1
ENSG00000018189	472.8740801	0.361838642	0.126196065	2.867273579	0.004140249	0.015674883	522.3677754	497.3785099	575.8330136	390.0453261	400.767337	450.8525183	NoDiff	22902	RUFY3
ENSG00000018280	30.53394676	0.024080428	0.376364553	0.063981658	0.948984832	0.973067294	39.55794804	28.73302149	24.11361029	34.62543365	31.50996262	24.6637045	NoDiff	6556	SLC11A1
ENSG00000018408	29.97794352	2.158375978	0.428697581	5.034728611	4.79E-07	4.39E-06	43.61517348	38.64095993	64.62447557	14.2575315	7.877490654	10.85202998	Up (812 genes)	25937	WWTR1
ENSG00000018510	924.2895401	-0.098870147	0.114074339	-0.866716813	0.386097191	0.573247349	831.7312153	868.9262015	977.0834888	909.4268308	900.0033072	1058.566197	NoDiff	8540	AGPS
ENSG00000018607	1.819712753	-1.421886635	1.492231276	-0.952859425	0.340661301	NA	1.01430636	0.990793844	0.964544411	2.036790215	3.938745327	1.97309636	NA	NA	NA
ENSG00000018610	388.0877161	-0.225751863	0.125407338	-1.800148747	0.071837154	0.168188873	355.007226	354.7041963	363.6332431	412.4500185	405.6907687	437.0408438	NoDiff	63932	CXorf56
ENSG00000018625	0.655672018	-0.041024434	2.568657383	-0.015971158	0.987257401	NA	0	0	1.929088823	1.018395107	0	0.98654818	NoDiff	477	ATP1A2
ENSG00000018699	641.9685393	-0.857192751	0.117510008	-7.294636134	2.99E-13	6.43E-12	433.1088158	485.4889838	451.4067846	793.3297886	782.8256337	905.6512293	NoDiff	55622	TTC27
ENSG00000018869	100.3310052	-0.365929424	0.216215847	-1.692426479	0.090564687	0.201908849	89.25895969	75.30033217	98.38352997	122.2074129	108.3154965	108.5202998	NoDiff	147948	ZNF582
ENSG00000019102	2.145134769	1.150379373	1.534530977	0.749661877	0.453458373	NA	0	6.935556911	1.929088823	2.036790215	1.969372663	0	NA	23584	VSIG2
ENSG00000019144	429.291755	0.148448307	0.123043111	1.206473937	0.227634802	0.399373972	440.2089603	455.7651684	458.1585954	380.8797701	416.5223183	424.2157174	NoDiff	23187	PHLDB1
ENSG00000019186	1.521629535	-1.018861489	1.896345214	-0.537276378	0.59107672	NA	2.02861272	0.990793844	0	6.110370644	0	0	NA	1591	CYP24A1
ENSG00000019485	20.51155788	-0.533837914	0.456581092	-1.169207231	0.242320149	0.417010066	13.18598268	13.87111382	23.14906588	28.51506301	24.61715829	19.7309636	NoDiff	56981	PRDM11
ENSG00000019505	1.325444905	0.013383636	1.789796998	0.00747774	0.994033682	NA	2.02861272	1.981587689	0	0	1.969372663	1.97309636	NoDiff	57586	SYT13
ENSG00000019549	19.09419681	1.639643696	0.544971594	3.008677357	0.002623876	0.010576702	31.44349716	11.88952613	43.40449852	7.128765751	9.846863317	10.85202998	NoDiff	6591	SNAI2
ENSG00000019582	0.976961517	2.191087186	2.221211322	0.986437969	0.323918241	NA	0	1.981587689	2.893633234	0	0	0.98654818	NA	972	CD74
ENSG00000019995	816.7253247	0.130367857	0.105794905	1.232269714	0.217848349	0.387459295	898.675435	815.4233339	846.8699933	749.538799	771.0093978	818.8349895	NoDiff	54764	ZRANB1
ENSG00000020129	876.7055608	-1.280319127	0.145721139	-8.786090588	1.55E-18	5.53E-17	467.595232	609.3382143	457.194051	1222.074129	1474.075439	1029.9563	Down (665 genes)	23154	NCDN
ENSG00000020181	16.75473833	1.927297754	0.548438969	3.514151733	0.000441161	0.002189589	37.52933532	23.77905227	18.32634382	6.110370644	7.877490654	6.905837261	Up (812 genes)	25960	ADGRA2
ENSG00000020256	383.1048589	0.037302718	0.129035761	0.28908822	0.772513868	0.875280767	397.6080932	390.3727747	376.1723205	400.2292772	386.9817284	347.2649594	NoDiff	55734	ZFP64
ENSG00000020426	501.7941337	-0.182805603	0.120139649	-1.521609259	0.128107016	0.262802796	463.5380066	448.8296115	497.7049163	520.3998998	510.0675198	570.2248481	NoDiff	4331	MNAT1
ENSG00000020577	40.55386729	-0.435063119	0.366676206	-1.186504912	0.235422963	0.408697516	53.75823708	21.79746458	27.97178793	56.0117309	38.40276694	45.38121628	NoDiff	23034	SAMD4A
ENSG00000020633	0.656154324	2.8412701	2.671669734	1.063481037	0.28756386	NA	0	2.972381533	0.964544411	0	0	0	NA	864	RUNX3
ENSG00000020922	781.9497163	0.23472111	0.117032195	2.005611443	0.04489772	0.11558574	875.3463888	869.9169954	790.9264174	792.3113935	634.1379976	729.0591051	NoDiff	4361	MRE11
ENSG00000021300	4009.850398	-0.945823583	0.088386784	-10.70096159	1.01E-26	7.00E-25	2800.49986	2634.520832	2786.568805	5629.688153	5211.944754	4995.879984	NoDiff	58473	PLEKHB1
ENSG00000021355	1.314501871	1.578586078	1.804219642	0.874941189	0.381605906	NA	1.01430636	2.972381533	1.929088823	0	0.984686332	0.98654818	NA	1992	SERPINB1
ENSG00000021461	5.979131543	-0.323742607	0.820675995	-0.394482852	0.693224585	0.824156904	8.114450881	4.953969222	2.893633234	6.110370644	4.923431659	8.878933621	NoDiff	64816	CYP3A43
ENSG00000021488	3.467588294	0.113899946	1.084765361	0.104999616	0.916376114	0.955462517	2.02861272	2.972381533	5.787266469	5.091975537	3.938745327	0.98654818	NoDiff	11136	SLC7A9
ENSG00000021574	754.8306002	-0.167120874	0.121593008	-1.374428324	0.169308748	0.323524215	614.6696542	702.4728357	816.0045721	789.2562082	789.7184381	816.8618931	NoDiff	6683	SPAST
ENSG00000021645	5.302636604	0.546304359	0.874385704	0.624786472	0.532111211	0.703851407	8.114450881	6.935556911	3.858177646	3.055185322	6.892804322	2.95964454	NoDiff	9369	NRXN3
ENSG00000021762	490.0990663	-1.248359449	0.125868533	-9.917962987	3.48E-23	1.83E-21	302.2632953	281.3854518	287.4342346	755.6491696	638.076743	675.7855033	Down (665 genes)	114879	OSBPL5
ENSG00000021776	1709.724118	0.00367974	0.095795883	0.038412297	0.969358957	0.987273732	1585.360841	1767.576218	1782.478072	1763.860326	1632.609938	1726.459315	NoDiff	9716	AQR
ENSG00000021826	483.4405425	-0.350058934	0.13843721	-2.528647715	0.011450289	0.03733973	459.4807811	349.7502271	465.8749507	589.6507671	515.9756378	519.9108909	NoDiff	1373	CPS1
ENSG00000022267	0.834405805	0.556225673	2.213201769	0.251321719	0.801565385	NA	1.01430636	0.990793844	0.964544411	2.036790215	0	0	NoDiff	2273	FHL1
ENSG00000022277	996.4106358	0.021382193	0.100606008	0.212533959	0.831690488	0.907719747	1049.807083	1011.600515	950.0762453	1018.395107	963.0232324	985.5616319	NoDiff	51507	RTF2
ENSG00000022556	787.1355064	-0.821208595	0.125286179	-6.554662292	5.58E-11	9.10E-10	604.5265906	626.1817097	476.4849393	1033.671034	1057.55312	924.3956447	NoDiff	55655	NLRP2
ENSG00000022567	221.9078846	0.308642844	0.157516759	1.959428606	0.050062613	0.12608387	222.1330929	268.5051318	245.9588249	200.6238361	207.768816	186.457606	NoDiff	57210	SLC45A4
ENSG00000022840	2830.598215	0.312647758	0.092046165	3.396640786	0.000682185	0.003231702	3274.18093	3239.895871	2894.597779	2437.019492	2634.035937	2503.859281	NoDiff	9921	RNF10
ENSG00000022976	477.9556674	-0.000681862	0.131541382	-0.005183631	0.995864079	0.998075811	483.8241338	424.0597654	525.6767042	432.8179206	516.9603242	484.3951564	NoDiff	55778	ZNF839
ENSG00000023041	972.0181743	0.012579967	0.105205277	0.119575434	0.904819481	0.949738866	952.4336721	984.8490813	991.551655	904.3348553	941.3601332	1057.579649	NoDiff	64429	ZDHHC6
ENSG00000023171	0.503234427	2.452934644	2.941756381	0.833833372	0.404374887	NA	2.02861272	0.990793844	0	0	0	0	NA	57476	GRAMD1B
ENSG00000023171	0.503234427	2.452934644	2.941756381	0.833833372	0.404374887	NA	2.02861272	0.990793844	0	0	0	0	NA	100128242	LOC100128242
ENSG00000023191	1262.405749	-0.140544451	0.103807994	-1.353888517	0.175771948	0.332227709	1250.639742	1271.188502	1081.254285	1359.557468	1352.95902	1258.835478	NoDiff	6050	RNH1
ENSG00000023228	3478.561672	0.126341465	0.08527898	1.481507698	0.138471335	0.278727677	3668.746104	3690.70707	3533.126179	3170.263969	3463.141829	3345.384879	NoDiff	4719	NDUFS1
ENSG00000023287	2506.941014	-0.253800879	0.11726065	-2.164416447	0.030432403	0.083855675	2257.845958	1935.020378	2667.929842	2600.981104	2634.035937	2945.832866	NoDiff	9821	RB1CC1
ENSG00000023318	1702.138967	-0.947025235	0.12765243	-7.418779557	1.18E-13	2.70E-12	1208.038875	968.9963798	1310.815855	2536.822212	1947.709564	2240.450917	NoDiff	23071	ERP44
ENSG00000023330	1730.020895	-0.454989435	0.099042093	-4.593899638	4.35E-06	3.31E-05	1344.970233	1517.89617	1515.29927	1983.833669	2131.845908	1886.28012	NoDiff	211	ALAS1
ENSG00000023445	213.2883434	-0.838605431	0.174717923	-4.799767641	1.59E-06	1.33E-05	136.9313586	176.3613043	145.6462061	270.8930985	315.0996262	234.7984669	NoDiff	330	BIRC3
ENSG00000023516	2361.545848	0.464323287	0.117351068	3.956702682	7.60E-05	0.000452234	2390.720091	2666.226235	3157.918403	1780.154648	1996.943881	2177.311833	NoDiff	11215	AKAP11
ENSG00000023572	296.3195003	-0.268167517	0.152457284	-1.758968216	0.078582907	0.180310891	229.2332374	265.5327503	311.5478449	328.9416197	300.3293312	342.3322185	NoDiff	51022	GLRX2
ENSG00000023608	236.521059	-0.41411566	0.176201993	-2.350232545	0.018761686	0.056285057	228.218931	152.582252	227.6324811	259.6907524	253.0643873	297.9375504	NoDiff	6617	SNAPC1
ENSG00000023697	526.9849659	0.325620594	0.119057025	2.734996907	0.006238086	0.02227273	550.7683535	628.1632974	579.6911913	451.1490325	458.8638306	493.27409	NoDiff	51071	DERA
ENSG00000023734	3567.968433	0.062593171	0.09536998	0.656319428	0.51161862	0.687039149	3589.630208	3995.871574	3350.827285	3316.912865	3588.196993	3566.371671	NoDiff	11171	STRAP
ENSG00000023839	2.79379052	-0.515887703	1.272736292	-0.405337466	0.685229471	NA	1.01430636	3.963175378	1.929088823	0	4.923431659	4.9327409	NoDiff	1244	ABCC2
ENSG00000023892	150.5284817	0.265942486	0.204070319	1.303190427	0.192509758	0.354932125	207.9328038	134.7479628	150.4689282	152.7592661	120.1317325	137.130197	NoDiff	50619	DEF6
ENSG00000023902	133.2943188	0.616028997	0.19683494	3.129673003	0.00175001	0.00743385	169.3891621	152.582252	162.0434611	101.8395107	89.60645619	124.3050707	NoDiff	51177	PLEKHO1
ENSG00000023909	905.0516321	0.248462821	0.123558787	2.010887502	0.044337341	0.114434203	895.632516	911.5303369	1141.056039	771.9434913	800.5499877	909.597422	NoDiff	2730	GCLM
ENSG00000024048	1063.021269	-0.466621928	0.100179796	-4.657844643	3.20E-06	2.49E-05	878.3893078	894.6868415	904.742658	1176.246349	1315.540939	1208.521521	NoDiff	23304	UBR2
ENSG00000024422	1.840657891	-0.273525408	1.579258374	-0.173198643	0.86249529	NA	2.02861272	2.972381533	0	4.073580429	1.969372663	0	NoDiff	30846	EHD2
ENSG00000024526	783.4356182	0.585556531	0.131919713	4.438734114	9.05E-06	6.52E-05	1092.40795	834.248417	894.1326694	710.8397849	561.2712091	607.7136789	NoDiff	55635	DEPDC1
ENSG00000024862	267.3715894	-0.108169121	0.154075375	-0.702053269	0.482645944	0.661777401	268.7911854	241.753698	261.3915355	318.7576686	241.2481513	272.2872977	NoDiff	25901	CCDC28A
ENSG00000025039	805.1361906	0.252069565	0.119527786	2.108878384	0.034955081	0.093846683	983.8771693	780.7455494	861.3381594	763.7963305	673.5254509	767.5344841	NoDiff	58528	RRAGD
ENSG00000025156	645.3096351	-0.195565377	0.111002055	-1.761817622	0.078100116	0.179483843	592.3549143	622.2185343	590.3011798	706.7662045	644.9695473	715.2474306	NoDiff	3298	HSF2
ENSG00000025293	2286.925227	-0.479083014	0.091115586	-5.257969959	1.46E-07	1.46E-06	2038.755784	1788.382889	1904.975213	2695.691849	2646.83686	2646.908767	NoDiff	51230	PHF20
ENSG00000025423	32.39336518	1.308590843	0.385102669	3.398031092	0.000678727	0.003216959	46.65809256	40.62254762	51.12085381	23.42308747	10.83154965	21.70405996	Up (812 genes)	8630	HSD17B6
ENSG00000025434	91.66600446	1.320611001	0.229117239	5.763909372	8.22E-09	1.00E-07	131.8598268	129.7939936	131.17804	44.80938472	59.0811799	53.27360172	Up (812 genes)	10062	NR1H3
ENSG00000025708	95.21769406	0.504916746	0.220374337	2.291177603	0.021953144	0.064154567	103.4592487	113.9412921	117.6744182	81.47160859	67.94335689	86.81623985	NoDiff	1890	TYMP
ENSG00000025770	277.6280227	0.549338715	0.144490871	3.801892186	0.000143595	0.000803469	320.5208098	353.7134025	315.4060225	214.8813676	242.2328376	219.013696	NoDiff	29781	NCAPH2
ENSG00000025772	1250.647528	-0.21962626	0.104051054	-2.11075479	0.034793394	0.093466477	1201.953037	1174.090706	1090.899729	1429.826731	1219.041679	1388.073289	NoDiff	10953	TOMM34
ENSG00000025796	5016.277878	-0.057645849	0.118319974	-0.487203021	0.626114465	0.776293288	4553.22125	4386.244349	5808.486446	4891.3517	4713.69347	5744.670053	NoDiff	11231	SEC63
ENSG00000025800	1326.951262	0.301680451	0.095897105	3.145876515	0.001655899	0.007079253	1501.173413	1494.117117	1400.518485	1131.436964	1222.980424	1211.481165	NoDiff	23633	KPNA6
ENSG00000026025	249.8564445	0.79867603	0.192726332	4.144093955	3.41E-05	0.000217555	406.7368504	261.5695749	283.576057	220.9917383	149.6723224	176.5921242	NoDiff	7431	VIM
ENSG00000026036	15.53903403	0.041304008	0.533279059	0.077452897	0.938263262	0.967184824	12.17167632	11.88952613	23.14906588	21.38629725	13.78560864	10.85202998	NoDiff	100533107	RTEL1-TNFRSF6B
ENSG00000026103	174.6138543	0.529398414	0.175888121	3.009858828	0.002613691	0.010542492	197.7897402	197.167975	223.7743035	158.8696367	123.0857915	146.9956788	NoDiff	355	FAS
ENSG00000026297	696.7899398	-0.058556963	0.125517616	-0.466523862	0.640840571	0.78737868	771.88714	621.2277404	654.9256554	756.6675647	629.214566	746.8169723	NoDiff	8635	RNASET2
ENSG00000026508	7.200807476	0.329418539	0.886974811	0.371395597	0.710342905	0.833483924	14.20028904	7.926350755	1.929088823	13.2391364	4.923431659	0.98654818	NoDiff	960	CD44
ENSG00000026559	235.0857498	-0.179510335	0.161687328	-1.110231317	0.266899361	0.445358273	191.7039021	210.048295	259.4624467	251.5435915	238.2940923	259.4621714	NoDiff	3755	KCNG1
ENSG00000026652	5.476934643	0.807271695	0.862707542	0.935742016	0.349406032	0.537749827	10.1430636	6.935556911	3.858177646	3.055185322	4.923431659	3.94619272	NoDiff	56895	AGPAT4
ENSG00000026950	166.4864516	-0.252585956	0.1881277	-1.342630335	0.179391703	0.337017574	170.4034685	147.6282828	137.9298508	178.2191438	150.6570088	214.0809551	NoDiff	11119	BTN3A1
ENSG00000027001	756.1041432	-0.506023642	0.106384973	-4.756533062	1.97E-06	1.62E-05	600.4693652	651.9423496	622.1311454	856.4702853	922.6510928	882.9606212	NoDiff	4285	MIPEP
ENSG00000027075	297.5452524	-0.239742968	0.180891216	-1.325343339	0.185057301	0.344947698	328.6352607	217.9746458	272.001524	389.026931	256.0184463	321.6147067	NoDiff	5583	PRKCH
ENSG00000027697	630.9020419	-0.383216682	0.129473915	-2.959798375	0.003078404	0.012156336	539.6109836	488.4613653	614.4147901	800.4585544	641.030802	701.435756	NoDiff	3459	IFNGR1
ENSG00000027847	396.5172558	0.02054779	0.137692412	0.149229645	0.881372429	0.937489963	448.3234112	374.5200732	375.2077761	437.9098961	378.1195514	365.0228266	NoDiff	11285	B4GALT7
ENSG00000027869	4.44749189	0.317754841	0.962702209	0.330065558	0.741350427	0.853640101	5.0715318	3.963175378	5.787266469	1.018395107	3.938745327	6.905837261	NoDiff	9047	SH2D2A
ENSG00000028116	337.2082879	0.090901126	0.136052528	0.66813258	0.504048967	0.680899275	342.8355497	343.805464	356.8814322	305.5185322	312.1455672	362.0631821	NoDiff	7444	VRK2
ENSG00000028137	5.140488663	0.644908346	0.894259727	0.721164474	0.470808326	0.652705172	5.0715318	7.926350755	5.787266469	7.128765751	1.969372663	2.95964454	NoDiff	7133	TNFRSF1B
ENSG00000028203	2335.982973	-0.142488468	0.08592446	-1.658299255	0.097257079	0.213080171	2158.443934	2261.982347	2241.601212	2483.865667	2395.741845	2474.262836	NoDiff	55591	VEZT
ENSG00000028277	7.493399803	-1.815812672	0.806889615	-2.250385478	0.024424486	0.069928512	6.085838161	0.990793844	2.893633234	15.27592661	8.862176986	10.85202998	NoDiff	5452	POU2F2
ENSG00000028310	457.4998344	0.444227098	0.128895203	3.446420715	0.000568065	0.002749831	552.7969662	552.8629652	476.4849393	423.6523646	375.1654924	364.0362784	NoDiff	65980	BRD9
ENSG00000028528	1961.810282	-0.098798258	0.091536134	-1.079336142	0.280437907	0.461540634	2006.29798	1783.42892	1894.365224	2040.863795	2049.132256	1996.773516	NoDiff	6642	SNX1
ENSG00000028839	800.1554757	-0.096182652	0.112963399	-0.851449698	0.394519595	0.581661904	721.171822	765.8836417	833.3663715	755.6491696	844.8608726	880.0009766	NoDiff	9519	TBPL1
ENSG00000029153	160.9620418	0.729971441	0.183542671	3.977121165	6.98E-05	0.000417922	193.7325148	215.0022642	193.8734267	106.9314863	142.7795181	113.4530407	NoDiff	56938	ARNTL2
ENSG00000029363	5764.261459	0.635461799	0.090303669	7.036943273	1.97E-12	3.90E-11	6363.758103	7443.834153	7233.118542	4429.000322	4615.224837	4500.632797	NoDiff	9774	BCLAF1
ENSG00000029364	2891.303685	-0.67221293	0.088356786	-7.60793777	2.79E-14	6.73E-13	2185.830206	2318.457596	2184.693092	3481.892872	3752.63961	3424.308733	NoDiff	55334	SLC39A9
ENSG00000029534	19.87795655	-0.65136668	0.550145953	-1.183988861	0.236417472	0.409956084	19.27182084	2.972381533	24.11361029	29.53345811	16.73966764	26.63680086	NoDiff	286	ANK1
ENSG00000029559	0.324871791	-0.009817535	3.536485671	-0.002776071	0.997785019	NA	0	0	0.964544411	0	0.984686332	0	NoDiff	3381	IBSP
ENSG00000029639	226.6375962	0.036053841	0.161079869	0.223825863	0.822892805	0.903052709	233.2904628	212.0298827	243.0651917	219.9733432	196.9372663	254.5294305	NoDiff	51106	TFB1M
ENSG00000029725	2006.745978	-0.277636668	0.101582461	-2.733116197	0.006273819	0.022370298	1756.778616	1954.836255	1731.357219	1985.870459	2340.599411	2271.033911	NoDiff	9135	RABEP1
ENSG00000029993	1115.997754	0.712232488	0.114311332	6.230637621	4.65E-10	6.66E-09	1419.014598	1529.785696	1209.538692	786.2010229	872.4320899	879.0144284	NoDiff	3149	HMGB3
ENSG00000030066	1727.181961	0.205928881	0.096493917	2.134112565	0.032833568	0.089090098	1833.865899	1991.495627	1725.569952	1543.886983	1650.334292	1617.939015	NoDiff	23279	NUP160
ENSG00000030110	323.4303409	0.784441236	0.140854393	5.569164167	2.56E-08	2.90E-07	450.3520239	402.2623008	375.2077761	249.5068013	224.5084836	238.7446596	NoDiff	578	BAK1
ENSG00000030304	1.158034372	0.406102365	1.829149034	0.222017101	0.824300571	NA	1.01430636	1.981587689	0.964544411	1.018395107	1.969372663	0	NoDiff	4593	MUSK
ENSG00000030419	73.55193879	-0.362122552	0.247495181	-1.463149912	0.143426363	0.285582136	66.94421977	66.38318758	59.80175351	86.56358412	92.56051518	69.05837261	NoDiff	22807	IKZF2
ENSG00000030582	891.4841301	-0.385237198	0.130581591	-2.950164675	0.003176046	0.012475793	853.0316488	780.7455494	685.7910766	1154.860052	1025.058471	849.417983	NoDiff	2896	GRN
ENSG00000031003	949.8167617	-0.617344856	0.13431663	-4.59619077	4.30E-06	3.28E-05	636.9843941	801.5522201	810.2173056	1066.259677	1360.83651	1023.050463	NoDiff	51306	FAM13B
ENSG00000031081	12.40422643	-0.439834881	0.582149795	-0.755535577	0.449927694	0.635872773	6.085838161	14.86190767	10.60998853	15.27592661	16.73966764	10.85202998	NoDiff	57514	ARHGAP31
ENSG00000031544	1.647927314	-1.257887516	1.786231255	-0.704213137	0.481300051	NA	0	0	2.893633234	3.055185322	3.938745327	0	NA	NA	NA
ENSG00000031691	290.0941086	0.803666932	0.15225802	5.278322497	1.30E-07	1.32E-06	371.2361278	385.4188055	350.1296214	183.3111193	202.8453843	247.6235932	NoDiff	55166	CENPQ
ENSG00000031698	4255.503381	-0.136087164	0.255173059	-0.533313213	0.593816783	0.752246002	3393.869081	3284.481594	5486.328612	4505.379955	3751.654924	5111.306121	NoDiff	6301	SARS
ENSG00000031823	966.0689042	-0.02792496	0.11375162	-0.245490661	0.806076538	0.894962608	996.0488456	1025.471629	848.7990821	1008.211156	1026.043158	891.8395548	NoDiff	8498	RANBP3
ENSG00000032219	492.1683399	0.219127022	0.125938488	1.739952774	0.081867311	0.18621839	528.4536136	511.2496237	548.8257701	408.376438	448.0322809	508.0723127	NoDiff	5926	ARID4A
ENSG00000032389	494.8592646	-0.016701985	0.123181791	-0.135588099	0.892146914	0.943669539	517.2962436	511.2496237	447.5486069	517.3447145	511.0522062	464.6641928	NoDiff	7260	EIPR1
ENSG00000032444	873.7286454	-0.069125067	0.106906653	-0.646592752	0.51789555	0.692323842	900.7040478	865.95382	791.8909618	920.629177	920.6817202	842.5121458	NoDiff	10908	PNPLA6
ENSG00000032742	588.9879991	0.19947679	0.12632514	1.579074366	0.114319001	0.241382607	613.6553479	589.5223374	685.7910766	486.7928613	543.5468551	614.6195162	NoDiff	8100	IFT88
ENSG00000033011	403.8818876	-0.56309796	0.140313557	-4.013140075	5.99E-05	0.000363894	340.806937	365.6029286	272.001524	459.2961934	510.0675198	475.5162228	NoDiff	56052	ALG1
ENSG00000033030	631.3921616	0.378082331	0.147952984	2.555422146	0.010605908	0.034940972	606.5552033	641.0436173	893.168125	507.1607634	534.6846781	605.7405826	NoDiff	55596	ZCCHC8
ENSG00000033050	1312.418484	0.124613684	0.110253055	1.130251526	0.258370254	0.435771706	1351.056072	1518.886963	1237.51048	1168.099188	1358.867138	1240.091062	NoDiff	10061	ABCF2
ENSG00000033100	780.3309623	-1.138100718	0.137309415	-8.288584737	1.15E-16	3.51E-15	548.7397408	504.3140668	409.9313749	1170.135978	1147.159576	901.7050366	Down (665 genes)	54480	CHPF2
ENSG00000033122	66.94595227	0.307314643	0.267741923	1.14780173	0.251050423	0.427152789	92.30187877	60.43842451	69.44719763	64.15889176	51.20368925	64.1256317	NoDiff	57554	LRRC7
ENSG00000033170	797.9759955	-0.284487806	0.106734516	-2.665377766	0.007690188	0.026571345	747.5437874	737.1506202	674.2165436	837.1207782	909.8501705	881.974073	NoDiff	2530	FUT8
ENSG00000033178	1608.977565	0.284832418	0.090753014	3.138545008	0.001697889	0.007237201	1802.422402	1791.355271	1708.208153	1449.176238	1417.948318	1484.755011	NoDiff	55236	UBA6
ENSG00000033327	76.02659199	0.679153924	0.244572235	2.776905255	0.005487917	0.019969415	96.35910421	79.26350755	105.1353408	60.08531133	58.09649357	57.21979444	NoDiff	9846	GAB2
ENSG00000033627	1194.391005	-0.278095163	0.104501614	-2.661156621	0.007787272	0.026855579	1029.520955	1188.952613	1020.487987	1280.12265	1378.560864	1268.70096	NoDiff	535	ATP6V0A1
ENSG00000033800	798.6815306	-0.014729529	0.107553921	-0.136950183	0.891070172	0.943223803	747.5437874	849.1103247	787.0682398	813.6976908	828.121205	766.5479359	NoDiff	8554	PIAS1
ENSG00000033867	1722.215216	-0.038705124	0.097919102	-0.395276535	0.692638815	0.823816053	1822.708529	1613.012379	1661.910021	1651.836864	1727.139826	1856.683675	NoDiff	9497	SLC4A7
ENSG00000034053	785.9256224	-0.312060515	0.116269101	-2.683950533	0.007275787	0.025313053	755.6582383	723.2795064	625.0247786	912.4820162	899.0186209	800.090574	NoDiff	321	APBA2
ENSG00000034063	314.393853	1.21307899	0.187306533	6.476437164	9.39E-11	1.48E-09	456.437862	551.8721713	309.6187561	206.7342068	192.0138347	169.686287	Up (812 genes)	NA	NA
ENSG00000034152	1087.274079	-0.295224511	0.110673659	-2.667522829	0.00764127	0.02644629	1036.6211	1038.351949	854.5863486	1183.375115	1262.367877	1148.342082	NoDiff	5606	MAP2K3
ENSG00000034510	1607.505865	-0.711232382	0.120127197	-5.920660782	3.21E-09	4.13E-08	1289.183384	1247.40945	1120.800606	2189.549481	2149.570262	1648.522009	NoDiff	9168	TMSB10
ENSG00000034533	234.1834453	-0.248339055	0.152711028	-1.6262025	0.103906585	0.224454128	204.8898847	235.808935	201.589782	243.3964306	261.9265642	257.489075	NoDiff	28990	ASTE1
ENSG00000034677	802.3216714	-0.00208782	0.128492714	-0.01624855	0.987036103	0.995853528	706.971533	738.1414141	959.7216894	836.1023831	813.35091	759.6420987	NoDiff	25897	RNF19A
ENSG00000034693	539.6086517	-0.528768084	0.119277346	-4.433097342	9.29E-06	6.67E-05	419.9228331	465.6731069	439.8322516	614.0922497	609.5208394	688.6106297	NoDiff	8504	PEX3
ENSG00000034713	1472.416668	-0.63162399	0.097697882	-6.465073523	1.01E-10	1.58E-09	1139.066042	1118.60625	1207.609603	1817.835267	1666.089273	1885.293572	NoDiff	11345	GABARAPL2
ENSG00000035115	610.0889844	-0.454764507	0.120785467	-3.765059805	0.000166509	0.000916539	473.6810702	497.3785099	572.9393804	655.8464491	727.6831992	733.0052978	NoDiff	26751	SH3YL1
ENSG00000035141	939.6366331	0.141434089	0.106772381	1.324631778	0.185293311	0.345283963	1026.478036	1042.315124	888.345403	912.4820162	882.2789532	885.9202657	NoDiff	84908	FAM136A
ENSG00000035403	3208.772263	-0.115920692	0.090798757	-1.276677081	0.201716276	0.366644133	3240.70882	3045.700278	2953.434988	3525.683862	3360.73445	3126.371183	NoDiff	7414	VCL
ENSG00000035499	642.2364571	1.601972801	0.119939765	13.35647776	1.09E-40	2.38E-38	1038.649713	957.1068537	902.8135691	328.9416197	291.4671542	334.439833	Up (812 genes)	55789	DEPDC1B
ENSG00000035664	55.38131823	0.719519362	0.277322098	2.594525889	0.009472148	0.031699192	63.90130069	75.30033217	67.5181088	42.77259451	39.38745327	43.40811992	NoDiff	23604	DAPK2
ENSG00000035681	617.8284346	0.004500047	0.122130645	0.036846171	0.97060766	0.988221311	574.0973998	593.4855128	688.6847098	571.3196552	611.490212	667.8931179	NoDiff	8439	NSMAF
ENSG00000035687	1240.951773	0.790430131	0.100925127	7.831846811	4.81E-15	1.28E-13	1531.602604	1659.579689	1526.873803	868.6910265	881.2942669	977.6692465	NoDiff	159	ADSS
ENSG00000035720	0.996853514	-3.452955194	2.152200378	-1.604383695	0.108629503	NA	0	0	0	2.036790215	0.984686332	2.95964454	NA	26228	STAP1
ENSG00000035862	596.7547128	2.187358254	0.13340478	16.39640091	2.03E-60	1.18E-57	1084.293499	976.9227306	874.8417812	211.8261823	238.2940923	194.3499915	Up (812 genes)	7077	TIMP2
ENSG00000035928	2493.000811	0.275062096	0.086074873	3.195614306	0.001395335	0.006069805	2782.242346	2748.462124	2659.248942	2226.211705	2207.666756	2334.172994	NoDiff	5981	RFC1
ENSG00000036054	775.04303	-0.355268097	0.10906603	-3.257367077	0.001124509	0.005023077	690.7426312	621.2277404	728.2310307	862.5806559	885.2330122	862.2431094	NoDiff	55773	TBC1D23
ENSG00000036257	1480.000304	0.146791865	0.099788095	1.471035842	0.141281424	0.282669075	1529.573991	1661.561277	1474.788405	1303.545737	1451.427653	1459.104758	NoDiff	8452	CUL3
ENSG00000036448	13.21383426	0.274918403	0.550799661	0.499125947	0.617690659	0.77051379	13.18598268	10.89873229	19.29088823	13.2391364	11.81623598	10.85202998	NoDiff	9172	MYOM2
ENSG00000036530	41.72984528	-0.053605576	0.316377917	-0.169435263	0.865454289	0.92854873	48.68670528	34.67778455	39.54632087	40.73580429	44.31088493	42.42157174	NoDiff	10858	CYP46A1
ENSG00000036549	1311.153594	0.307525956	0.116779963	2.633379465	0.008453984	0.028825252	1308.455205	1359.369155	1683.129998	1080.517209	1221.995738	1213.454261	NoDiff	26009	ZZZ3
ENSG00000036672	137.2427625	0.789516238	0.186980099	4.222461323	2.42E-05	0.000159504	180.5465321	171.4073351	169.7598164	96.7475352	109.3001828	95.69517347	NoDiff	9099	USP2
ENSG00000036828	0.328228777	-1.852996021	3.785962305	-0.489438582	0.624531227	NA	0	0	0	0	1.969372663	0	NA	846	CASR
ENSG00000037042	282.1786782	0.102750153	0.1502667	0.683785251	0.494110781	0.67171227	292.1202317	254.634018	329.8741887	255.6171719	274.7274866	286.0989722	NoDiff	27175	TUBG2
ENSG00000037241	681.8119484	-1.010475004	0.108234207	-9.336004125	1.00E-20	4.29E-19	471.6524574	437.9308792	447.5486069	907.3900406	911.8195432	914.5301629	Down (665 genes)	51121	RPL26L1
ENSG00000037280	24.62604293	1.381247568	0.479479492	2.880722932	0.003967643	0.015076556	55.7868498	31.70540302	19.29088823	17.31271682	8.862176986	14.7982227	NoDiff	2324	FLT4
ENSG00000037474	2433.451746	0.137378813	0.095185296	1.443277672	0.148942267	0.293861626	2506.351016	2783.139909	2358.311086	2311.756894	2381.956236	2259.195332	NoDiff	54888	NSUN2
ENSG00000037637	526.5759476	0.124930997	0.13021379	0.959429857	0.33734224	0.524096014	495.9958101	515.2127991	636.5993116	510.2159488	476.5881846	524.8436318	NoDiff	54455	FBXO42
ENSG00000037749	1301.619543	0.385675516	0.098251115	3.925406004	8.66E-05	0.000507966	1385.542488	1484.209179	1553.881047	1085.609184	1125.496477	1174.978882	NoDiff	4238	MFAP3
ENSG00000037757	204.0690061	0.441562206	0.160155953	2.757076457	0.005832071	0.021020509	247.4907519	238.7813165	218.9515814	177.2007487	181.182285	160.8073534	NoDiff	84245	MRI1
ENSG00000037897	372.5555157	-0.416674761	0.136235295	-3.058493483	0.002224529	0.009173413	289.0773126	357.6765778	310.5833005	416.5235989	407.6601413	453.8121628	NoDiff	4234	METTL1
ENSG00000037965	5.754527406	0.405101717	0.85710779	0.472638006	0.636471463	0.784564485	3.04291908	8.9171446	7.716355292	2.036790215	5.90811799	6.905837261	NoDiff	3224	HOXC8
ENSG00000038002	624.5236814	-0.771778809	0.135889149	-5.679473419	1.35E-08	1.60E-07	422.9657522	402.2623008	558.4712142	791.2929984	737.5300625	834.6197603	NoDiff	175	AGA
ENSG00000038210	804.7657781	-0.115295815	0.106427048	-1.083331898	0.278661132	0.459022011	777.9729782	745.076971	794.784595	836.1023831	786.7643791	887.8933621	NoDiff	55300	PI4K2B
ENSG00000038219	1703.498304	0.028611171	0.103773798	0.275707087	0.782773052	0.881512284	1648.247835	1591.214914	1921.372468	1741.455634	1591.253112	1727.445863	NoDiff	259282	BOD1L1
ENSG00000038274	800.2043717	-0.143146773	0.114433871	-1.250912618	0.21096636	0.378617437	780.0015909	757.957291	743.6637412	863.599051	738.5147488	917.4898075	NoDiff	27430	MAT2B
ENSG00000038295	1553.604401	-0.876949396	0.58862464	-1.489827874	0.1362695	0.275302818	474.6953765	1819.097498	992.5161994	1449.176238	2778.784828	1807.356266	NoDiff	7092	TLL1
ENSG00000038358	703.9682391	0.099079903	0.117403478	0.843926469	0.398710496	0.586170514	738.4150301	770.8376109	675.181088	711.85818	720.7903948	606.7271307	NoDiff	23644	EDC4
ENSG00000038382	1022.232356	0.23859279	0.102170343	2.335245064	0.019530622	0.058282105	1100.522401	1158.238004	1060.998853	943.0338694	987.6403907	882.9606212	NoDiff	7204	TRIO
ENSG00000038532	502.8170416	-0.001183076	0.115981939	-0.010200521	0.991861303	0.997322531	489.9099719	523.1391498	494.8112831	491.8848368	508.0981472	509.0588609	NoDiff	23274	CLEC16A
ENSG00000038945	0.996259051	-0.995590765	2.086711459	-0.477109933	0.633283842	NA	1.01430636	0.990793844	0	1.018395107	2.954058995	0	NoDiff	4481	MSR1
ENSG00000039068	6497.126424	0.853535029	0.086067469	9.917045733	3.51E-23	1.84E-21	8433.957384	7861.949155	8798.574121	4768.125892	4431.088493	4689.0635	NoDiff	999	CDH1
ENSG00000039123	2019.760129	-0.096216517	0.094807305	-1.014863967	0.310170677	0.495846342	1891.681362	2129.215972	1836.492559	2069.378858	2114.121554	2077.670467	NoDiff	23517	MTREX
ENSG00000039139	313.80424	1.503214568	0.146566108	10.25622216	1.11E-24	6.73E-23	421.9514458	453.7835807	516.0312601	159.8880318	163.4579311	167.7131906	Up (812 genes)	1767	DNAH5
ENSG00000039319	2345.707714	-0.35443958	0.091581077	-3.870227259	0.000108734	0.000624541	1946.453905	2034.099763	2196.267625	2531.730237	2683.270254	2682.424502	NoDiff	9765	ZFYVE16
ENSG00000039523	557.0993596	0.910882456	0.116604843	7.811703485	5.64E-15	1.49E-13	747.5437874	741.1137956	693.5074318	379.861375	410.6142003	369.9555675	NoDiff	79567	RIPOR1
ENSG00000039560	1373.827373	1.081133257	0.100585086	10.74844491	6.03E-27	4.40E-25	1756.778616	1997.44039	1843.24437	829.9920125	905.9114252	909.597422	Up (812 genes)	26064	RAI14
ENSG00000039650	341.1494956	0.307492636	0.145289904	2.116407455	0.034310169	0.092354842	428.037284	363.6213409	340.4841772	340.1439658	289.4977815	285.112424	NoDiff	11284	PNKP
ENSG00000039987	1.653510754	0.566392768	1.508655378	0.37542886	0.707341545	NA	2.02861272	0.990793844	2.893633234	2.036790215	0.984686332	0.98654818	NoDiff	54831	BEST2
ENSG00000040199	348.9218979	-0.191601216	0.143741779	-1.332954254	0.182546816	0.341567007	305.3062144	356.685784	315.4060225	352.3647071	426.3691816	337.3994776	NoDiff	23035	PHLPP2
ENSG00000040275	901.0198258	0.700364559	0.113981105	6.144567194	8.02E-10	1.12E-08	1041.692632	1107.707518	1196.999615	693.5270681	615.4289573	750.763165	NoDiff	54908	SPDL1
ENSG00000040341	1331.800054	0.327419122	0.114236017	2.866163671	0.004154794	0.015710788	1330.769944	1393.056145	1722.676319	1192.540671	1135.343341	1216.413906	NoDiff	27067	STAU2
ENSG00000040487	97.04925785	0.09432188	0.221926721	0.425013626	0.670826742	0.808295968	96.35910421	104.0333537	100.3126188	83.5083988	113.2389282	84.84314349	NoDiff	54896	PQLC2
ENSG00000040531	250.9835242	0.460617041	0.145395927	3.16801887	0.001534816	0.006604068	296.1774571	297.2381533	278.7533349	213.8629725	211.7075613	208.161666	NoDiff	1497	CTNS
ENSG00000040608	87.10942277	1.630096971	0.239185356	6.815203889	9.41E-12	1.71E-10	131.8598268	138.7111382	124.4262291	46.84617494	44.31088493	36.50228266	Up (812 genes)	65078	RTN4R
ENSG00000040633	1371.582813	-0.087087906	0.098378923	-0.885229299	0.376032973	0.564182704	1315.555349	1436.651074	1238.475024	1429.826731	1414.009572	1394.979127	NoDiff	79142	PHF23
ENSG00000040933	590.3171938	0.042462503	0.119295169	0.355944866	0.721881855	0.841141831	576.1260125	573.6696359	647.2093001	532.6206411	622.3217617	589.9558117	NoDiff	3631	INPP4A
ENSG00000041353	214.2295192	0.535926243	0.163002899	3.287832586	0.001009619	0.00457015	274.8770236	241.753698	244.0297361	194.5134655	153.6110678	176.5921242	NoDiff	5874	RAB27B
ENSG00000041357	4766.892256	-0.250563377	0.086543413	-2.895233349	0.003788768	0.014488478	4295.587435	4650.786306	4115.711004	5109.288253	5115.445493	5314.535046	NoDiff	5685	PSMA4
ENSG00000041515	0.334157215	-1.874652418	3.454080434	-0.5427356	0.587311859	NA	0	0	0	1.018395107	0	0.98654818	NA	23026	MYO16
ENSG00000041802	1226.435799	0.042055927	0.108100637	0.389044214	0.69724344	0.826362526	1122.837141	1384.139001	1225.935947	1153.841657	1270.245368	1201.615683	NoDiff	55341	LSG1
ENSG00000041880	387.9689544	-0.133745927	0.145338149	-0.920239647	0.35744754	0.545457933	343.8498561	335.8791133	430.1868075	358.4750778	448.0322809	411.3905911	NoDiff	10039	PARP3
ENSG00000041982	6.129185295	-0.5645998	0.809462659	-0.6974995	0.485490252	0.664064248	3.04291908	7.926350755	3.858177646	8.147160859	5.90811799	7.892385441	NoDiff	3371	TNC
ENSG00000041988	242.1211885	0.142263934	0.153984093	0.923887213	0.355545041	0.543694071	244.4478328	246.7076673	271.0369796	202.6606264	247.1562693	240.7177559	NoDiff	90326	THAP3
ENSG00000042062	4.124883234	0.572736529	0.969451443	0.590784131	0.554665069	0.721490659	5.0715318	2.972381533	6.75181088	3.055185322	3.938745327	2.95964454	NoDiff	140876	RIPOR3
ENSG00000042088	1035.873897	0.245476367	0.104234047	2.355049768	0.018520225	0.055695226	1099.508094	1183.998644	1088.006096	898.2244847	1026.043158	919.4629038	NoDiff	55775	TDP1
ENSG00000042286	65.1343617	-1.289077787	0.281030899	-4.586961053	4.50E-06	3.41E-05	30.4291908	37.65016609	45.33358734	75.36123794	111.2695555	90.76243257	Down (665 genes)	84883	AIFM2
ENSG00000042317	258.8191125	0.013844835	0.144434459	0.095855484	0.92363535	0.958631285	250.5336709	258.5971934	271.0369796	245.4332209	258.9725052	268.341105	NoDiff	55812	SPATA7
ENSG00000042429	867.8686738	0.034831382	0.102209388	0.340784563	0.733265773	0.848481363	886.5037587	907.5671615	841.0827268	846.2863342	885.2330122	840.5390494	NoDiff	9440	MED17
ENSG00000042445	1110.199818	-0.23252326	0.107643294	-2.160127687	0.030762786	0.084528458	991.9916202	938.2817707	1132.375139	1135.510545	1239.720092	1223.319743	NoDiff	54884	RETSAT
ENSG00000042493	9.282294608	-1.088273031	0.663827362	-1.639391645	0.101131721	0.219913677	7.100144521	3.963175378	6.75181088	13.2391364	12.80092231	11.83857816	NoDiff	822	CAPG
ENSG00000042753	1276.435482	-0.153414174	0.111933899	-1.370578311	0.170506448	0.324887235	1294.254915	1213.722459	1117.906973	1519.4455	1277.138172	1236.14487	NoDiff	1175	AP2S1
ENSG00000042781	3.484822379	0.688097203	1.05332107	0.653264444	0.513585811	0.688626407	5.0715318	3.963175378	3.858177646	4.073580429	1.969372663	1.97309636	NoDiff	7399	USH2A
ENSG00000042832	4.29938796	0.665196411	0.96962448	0.686035083	0.492690985	0.670565175	5.0715318	4.953969222	5.787266469	4.073580429	4.923431659	0.98654818	NoDiff	7038	TG
ENSG00000042980	2.320608112	0.408321396	1.260827081	0.323852019	0.746050071	NA	3.04291908	2.972381533	1.929088823	2.036790215	1.969372663	1.97309636	NoDiff	10863	ADAM28
ENSG00000043039	15.77147115	0.083657717	0.509849497	0.164083161	0.869665678	0.931002466	20.2861272	16.84349535	11.57453294	18.33111193	15.75498131	11.83857816	NoDiff	8538	BARX2
ENSG00000043093	1987.480709	-0.419269085	0.098162976	-4.271152961	1.94E-05	0.000130345	1557.974569	1795.318446	1748.719018	2125.390589	2330.752547	2366.729084	NoDiff	54165	DCUN1D1
ENSG00000043143	287.0606755	-0.021740841	0.139943568	-0.15535434	0.876541979	0.934700449	273.8627172	297.2381533	283.576057	287.1874203	305.2527628	275.2469422	NoDiff	23338	JADE2
ENSG00000043355	955.4268889	-0.317787524	0.357116193	-0.889871506	0.373534885	0.561795261	663.3563595	1017.545278	870.9836036	723.0605262	1499.677283	957.9382828	NoDiff	7546	ZIC2
ENSG00000043462	4.320278268	-2.086862134	1.05451276	-1.978982345	0.047817994	0.121747646	1.01430636	1.981587689	1.929088823	9.165555966	3.938745327	7.892385441	NoDiff	3937	LCP2
ENSG00000043514	772.155444	0.332153418	0.112799848	2.944626466	0.003233448	0.012661221	906.7898859	833.2576231	842.0472712	662.9752149	633.1533113	754.7093578	NoDiff	54802	TRIT1
ENSG00000043591	28.41537774	-0.822674283	0.395893852	-2.078017323	0.037707764	0.099869546	26.37196536	19.81587689	15.43271058	44.80938472	33.47933528	30.58299358	NoDiff	153	ADRB1
ENSG00000044090	844.6488656	-1.126324929	0.132348524	-8.510294607	1.73E-17	5.73E-16	623.7984115	479.5442207	489.0240166	1324.932035	1086.109024	1064.485486	Down (665 genes)	9820	CUL7
ENSG00000044115	5715.521621	-0.380760493	0.083299028	-4.57100765	4.85E-06	3.65E-05	4983.287147	5024.315585	4889.275622	6700.021411	6602.321854	6093.908108	NoDiff	1495	CTNNA1
ENSG00000044446	537.5576548	-0.064689298	0.116315358	-0.556154399	0.57810531	0.739417415	530.4822263	488.4613653	557.5066698	549.933358	549.4549731	549.5073363	NoDiff	5256	PHKA2
ENSG00000044459	584.2039207	0.100639147	0.116361386	0.864884394	0.387102244	0.574088654	573.0830934	629.1540912	611.5211569	526.5102705	605.582094	559.3728181	NoDiff	54875	CNTLN
ENSG00000044524	364.7450383	-1.29696916	0.471367837	-2.751501181	0.005932281	0.0213209	120.7024569	221.9378211	290.3278679	311.6289028	608.536153	635.337028	NoDiff	2042	EPHA3
ENSG00000044574	20159.88232	-1.439670443	0.090550586	-15.89907365	6.43E-57	3.42E-54	10593.41562	11938.07503	10049.58822	28248.24349	30336.21651	29793.75504	Down (665 genes)	3309	HSPA5
ENSG00000046604	7158.149058	-0.325054459	0.114502773	-2.838834815	0.004527859	0.016922237	6750.208826	6253.890746	6061.197082	9373.308568	6709.652665	7800.63646	NoDiff	1829	DSG2
ENSG00000046647	382.1393234	0.045773883	0.139408083	0.328344544	0.742651168	0.854333209	410.7940758	344.7962579	408.9668305	388.0085359	331.8392938	408.4309465	NoDiff	54960	GEMIN8
ENSG00000046651	291.0108108	0.045151048	0.159118846	0.283756759	0.776596794	0.877611387	272.8484109	268.5051318	345.3068993	243.3964306	309.1915082	306.816484	NoDiff	8481	OFD1
ENSG00000046653	159.3887713	-0.015810046	0.175118839	-0.090281814	0.928063272	0.96172654	153.1602604	154.5638397	167.8307276	146.6488955	164.4426174	169.686287	NoDiff	2824	GPM6B
ENSG00000046774	48.19056807	-1.005467148	0.327941107	-3.065999126	0.002169439	0.008964097	35.5007226	30.71460918	29.90087676	87.58197923	61.05055257	44.3946681	Down (665 genes)	51438	MAGEC2
ENSG00000046889	35.8299544	0.595290824	0.341159682	1.744903797	0.081001616	0.184722956	35.5007226	46.56731069	47.26267616	27.4966679	28.55590362	29.5964454	NoDiff	80243	PREX2
ENSG00000047056	474.4760682	-0.038942704	0.120446397	-0.323319788	0.746453069	0.856503628	472.6667638	466.6639007	464.9104063	481.7008858	513.0215788	447.8928738	NoDiff	22884	WDR37
ENSG00000047188	1642.561849	0.185716954	0.096305567	1.928413481	0.053803716	0.133733181	1723.306506	1774.511775	1746.789929	1412.514014	1639.502742	1558.746125	NoDiff	64848	YTHDC2
ENSG00000047230	704.1527867	-0.096147415	0.109161556	-0.880780914	0.378436412	0.566234816	722.1861284	674.730608	645.2802113	751.5755892	700.1119819	731.0322014	NoDiff	56474	CTPS2
ENSG00000047249	1041.915237	-0.163364683	0.107973637	-1.513005282	0.130278317	0.266260063	981.8485566	1079.96529	887.3808585	1057.094121	1139.282086	1105.92051	NoDiff	51606	ATP6V1H
ENSG00000047315	3941.915996	-0.19457704	0.094747996	-2.053626973	0.040011809	0.104971828	3629.188156	4060.273174	3340.217297	4166.254384	4248.921521	4206.64144	NoDiff	5431	POLR2B
ENSG00000047346	2800.319332	-0.645617215	0.107952774	-5.980552308	2.22E-09	2.93E-08	1964.711419	2055.897227	2530.964536	3245.625207	3533.054558	3471.663046	NoDiff	56204	FAM214A
ENSG00000047365	59.60852397	-0.500421804	0.279039315	-1.79337383	0.072913169	0.170048826	41.58656076	47.55810453	58.8372091	83.5083988	62.0352389	64.1256317	NoDiff	116984	ARAP2
ENSG00000047410	4796.657536	0.135597309	0.091478346	1.482288597	0.138263521	0.278485576	4653.63758	4973.785099	5438.101392	4390.301308	4562.051775	4762.068065	NoDiff	7175	TPR
ENSG00000047457	55.79354197	-1.789935386	0.317751431	-5.633130834	1.77E-08	2.05E-07	20.2861272	25.76063995	28.93633234	109.9866716	86.65239719	63.13908352	Down (665 genes)	1356	CP
ENSG00000047578	591.0985705	0.431513156	0.114506249	3.768468191	0.000164252	0.00090599	633.9414751	693.5556911	708.9401424	496.9768124	525.8225012	487.354801	NoDiff	23247	KIAA0556
ENSG00000047579	174.7553139	-0.11729242	0.173136019	-0.677458225	0.498115267	0.674988584	166.3462431	180.3244797	156.2561947	201.6422312	181.182285	162.7804497	NoDiff	84062	DTNBP1
ENSG00000047617	4.138630558	0.573675695	0.984492857	0.582711892	0.560087266	0.725554316	5.0715318	4.953969222	4.822722057	4.073580429	4.923431659	0.98654818	NoDiff	57101	ANO2
ENSG00000047621	757.2809561	0.23015687	0.108834796	2.114736086	0.034452447	0.092657483	798.2591054	850.1011185	804.4300392	653.8096589	688.2957459	748.7900687	NoDiff	57102	C12orf4
ENSG00000047634	1005.517423	0.271539073	0.109509348	2.479597195	0.013153088	0.04188078	1208.038875	1038.351949	1053.282497	956.2730058	839.937441	937.2207711	NoDiff	6322	SCML1
ENSG00000047644	709.9990338	-0.671055291	0.117271788	-5.722222744	1.05E-08	1.26E-07	510.1960991	535.028676	598.0175351	795.3665788	928.5592108	892.826103	NoDiff	55841	WWC3
ENSG00000047648	1113.672891	0.371198508	0.114717233	3.235769357	0.001213154	0.005359918	1371.342199	1065.103383	1332.035832	982.7512786	974.8394684	955.9651865	NoDiff	395	ARHGAP6
ENSG00000047662	59.02516592	-2.695094295	0.389010944	-6.92806805	4.27E-12	8.12E-11	12.17167632	12.88031998	22.18452146	164.9800074	67.94335689	73.99111351	Down (665 genes)	27146	FAM184B
ENSG00000047849	5851.159033	-0.531166352	0.088038081	-6.03337039	1.61E-09	2.16E-08	4766.225586	4594.311057	4997.304596	7301.892919	7004.073878	6443.146164	NoDiff	4134	MAP4
ENSG00000047932	1089.297526	-0.47538585	0.102465961	-4.639451451	3.49E-06	2.70E-05	907.8041923	860.0090569	966.4735003	1192.540671	1287.969722	1320.988013	NoDiff	57120	GOPC
ENSG00000048028	821.7340393	0.914377013	0.103160271	8.863654591	7.74E-19	2.82E-17	1088.350724	1066.094177	1066.786119	584.5587916	548.4702868	576.1441372	NoDiff	57646	USP28
ENSG00000048052	14.68710639	-0.84922871	0.604772184	-1.404212582	0.160255556	0.30992827	4.05722544	12.88031998	14.46816617	17.31271682	30.52527628	8.878933621	NoDiff	9734	HDAC9
ENSG00000048140	682.453559	-0.397266825	0.121103047	-3.280403223	0.001036588	0.004676629	629.8842496	634.1080604	503.4921828	802.4953446	766.0859661	758.6555505	NoDiff	26262	TSPAN17
ENSG00000048162	534.2132657	-0.17293125	0.128562482	-1.345114434	0.178588283	0.336001258	561.9257235	496.387716	448.5131513	620.2026204	546.5009141	531.7494691	NoDiff	51491	NOP16
ENSG00000048342	386.3516501	-0.66886728	0.130020451	-5.144323635	2.68E-07	2.56E-06	281.9771681	314.0816487	299.0087676	452.1674277	462.8025759	508.0723127	NoDiff	57545	CC2D2A
ENSG00000048392	2176.957644	-0.266797212	0.110881173	-2.406154316	0.016121453	0.049643629	2112.800148	1712.091763	2103.671361	2573.484436	2154.493694	2405.204463	NoDiff	50484	RRM2B
ENSG00000048405	923.0450926	-0.33121095	0.108647797	-3.048482898	0.0023	0.00945533	738.4150301	840.1931801	873.8772368	974.6041177	1060.507179	1050.673812	NoDiff	168850	ZNF800
ENSG00000048462	0.667348816	1.489527656	2.538029433	0.586883523	0.557281937	NA	2.02861272	0.990793844	0	0	0.984686332	0	NA	608	TNFRSF17
ENSG00000048471	310.2287018	0.07015897	0.137261799	0.51113253	0.609258259	0.764190239	299.2203762	326.9619687	326.9805555	320.7944588	300.3293312	287.0855204	NoDiff	92017	SNX29
ENSG00000048540	2.787328004	0.506894221	1.236045588	0.410093467	0.681737385	NA	2.02861272	2.972381533	4.822722057	0	2.954058995	3.94619272	NoDiff	55885	LMO3
ENSG00000048544	743.5060301	-0.245014106	0.112143092	-2.184834585	0.028900977	0.080265171	673.4994231	627.1725035	740.770108	791.2929984	780.8562611	847.4448867	NoDiff	55173	MRPS10
ENSG00000048649	1503.296512	0.783709914	0.101682891	7.707392101	1.28E-14	3.25E-13	1783.150581	1879.535923	2042.905063	1029.597454	1178.669539	1105.92051	NoDiff	51773	RSF1
ENSG00000048707	1822.749296	-0.110208029	0.091811089	-1.20037819	0.229992495	0.402184586	1656.362286	1757.66828	1845.173459	1933.932309	1877.796835	1865.562609	NoDiff	55187	VPS13D
ENSG00000048740	0.500222438	-0.929812895	3.020933171	-0.307789958	0.758242163	NA	0	0	0.964544411	2.036790215	0	0	NoDiff	10659	CELF2
ENSG00000048828	4360.075537	0.13908024	0.087818508	1.583723563	0.11325664	0.239676373	4249.943649	4766.709185	4693.473106	4016.550303	4292.24772	4141.52926	NoDiff	23196	FAM120A
ENSG00000048991	1530.924345	1.02077547	0.108607365	9.398768382	5.52E-21	2.43E-19	1805.465321	2235.230913	2112.352261	942.0154743	1050.660316	1039.821782	Up (812 genes)	23518	R3HDM1
ENSG00000049089	100.4363179	-1.879118924	0.237453846	-7.913617545	2.50E-15	6.81E-14	50.715318	37.65016609	40.51086528	174.1455634	166.4119901	133.1840043	Down (665 genes)	1298	COL9A2
ENSG00000049130	44.06935707	-0.672912796	0.313112463	-2.14910895	0.031625764	0.086542253	33.47210988	34.67778455	33.7590544	58.04852112	61.05055257	43.40811992	NoDiff	4254	KITLG
ENSG00000049167	195.8131098	-0.116784213	0.167424984	-0.697531577	0.485470185	0.664064248	184.6037575	183.2968612	195.8025155	185.3479095	191.0291484	234.7984669	NoDiff	1161	ERCC8
ENSG00000049192	33.13721901	-1.380834454	0.392654575	-3.516664623	0.000437006	0.002173012	13.18598268	13.87111382	27.97178793	58.04852112	44.31088493	41.43502356	Down (665 genes)	11174	ADAMTS6
ENSG00000049239	1521.661664	-0.078551211	0.102224214	-0.768420788	0.442237234	0.628245345	1613.761419	1344.507247	1482.50476	1642.671308	1531.187246	1515.338005	NoDiff	9563	H6PD
ENSG00000049245	2029.147649	-0.270447162	0.092530736	-2.922781923	0.003469194	0.013454232	1911.967489	1908.268944	1698.562709	2212.972568	2245.084836	2198.029345	NoDiff	9341	VAMP3
ENSG00000049246	385.6070951	0.805100222	0.136286967	5.907389683	3.48E-09	4.46E-08	450.3520239	537.0102637	484.2012946	255.6171719	282.6049772	303.8568395	NoDiff	8863	PER3
ENSG00000049247	6.61262366	-6.184021313	1.388379184	-4.454129956	8.42E-06	6.09E-05	0	0	0	8.147160859	21.6630993	9.865481801	Down (665 genes)	10911	UTS2
ENSG00000049249	0.33048992	-0.009817422	3.514554608	-0.002793362	0.997771223	NA	0	0	0.964544411	1.018395107	0	0	NoDiff	3604	TNFRSF9
ENSG00000049283	466.4823378	0.449573804	0.146129018	3.076553935	0.002094084	0.008695164	582.2118507	608.3474205	425.3640855	406.3396478	406.675455	369.9555675	NoDiff	55040	EPN3
ENSG00000049319	0.325889709	1.833394443	3.486555068	0.525846977	0.598994532	NA	0	0.990793844	0.964544411	0	0	0	NA	NA	NA
ENSG00000049323	57.10525329	0.997067599	0.285848149	3.48810235	0.000486462	0.002392113	71.00144521	76.29112602	81.02173056	30.55185322	48.24963026	35.51573448	NoDiff	4052	LTBP1
ENSG00000049449	3923.555026	0.064712846	0.139857533	0.462705474	0.643575494	0.788949293	3872.621683	3264.665717	4896.991977	4132.647346	3153.950321	4220.453114	NoDiff	5954	RCN1
ENSG00000049449	3923.555026	0.064712846	0.139857533	0.462705474	0.643575494	0.788949293	3872.621683	3264.665717	4896.991977	4132.647346	3153.950321	4220.453114	NoDiff	440034	PAX6-AS1
ENSG00000049540	11.42970259	-0.137875587	0.586517502	-0.235074975	0.814150542	0.899223467	12.17167632	7.926350755	12.53907735	14.2575315	10.83154965	10.85202998	NoDiff	2006	ELN
ENSG00000049541	527.7213474	0.176985905	0.147666588	1.198550781	0.230702666	0.403010275	596.4121397	644.0159989	439.8322516	544.8413824	490.3737932	450.8525183	NoDiff	5982	RFC2
ENSG00000049618	1152.827493	-0.122587916	0.106146434	-1.154894342	0.248133697	0.423841024	1016.334973	1221.64881	1073.53793	1229.202895	1230.857915	1145.382437	NoDiff	57492	ARID1B
ENSG00000049656	1682.134307	0.240434419	0.125997656	1.908245169	0.056359536	0.138478971	1845.023269	2155.967405	1465.142961	1570.365255	1575.498131	1480.808818	NoDiff	81037	CLPTM1L
ENSG00000049759	2832.6257	-0.055397152	0.087902632	-0.630210388	0.528556943	0.70079224	2819.771681	2605.787811	2909.065945	2924.830748	2862.483166	2873.814849	NoDiff	23327	NEDD4L
ENSG00000049768	19.17121399	-0.361268333	0.460490845	-0.784528807	0.432729886	0.619749314	15.2145954	14.86190767	20.25543264	19.34950704	18.7090403	26.63680086	NoDiff	50943	FOXP3
ENSG00000049769	92.65308145	-0.22777931	0.219197414	-1.039151449	0.298734306	0.482236236	77.08728337	91.15303369	87.77354144	100.8211156	105.3614375	93.72207711	NoDiff	89801	PPP1R3F
ENSG00000049860	2878.077416	-0.572566027	0.087666241	-6.53120316	6.52E-11	1.05E-09	2314.647114	2270.899491	2357.346542	3551.143739	3235.679286	3538.748322	NoDiff	3074	HEXB
ENSG00000049883	587.6950925	0.050870917	0.118352416	0.429825756	0.667322396	0.806214442	540.6252899	597.4486882	655.8901998	566.2276797	585.8883674	580.0903299	NoDiff	79810	PTCD2
ENSG00000050030	107.2597003	0.669989673	0.237585234	2.819997112	0.004802408	0.01779126	166.3462431	120.876849	108.0289741	90.63716455	94.52988785	63.13908352	NoDiff	340533	NEXMIF
ENSG00000050130	1523.515356	-0.16187498	0.09396465	-1.722722101	0.084938792	0.191892647	1499.1448	1414.85361	1400.518485	1619.248221	1534.141305	1673.185713	NoDiff	51528	JKAMP
ENSG00000050165	1.48453762	-1.810272578	1.774345816	-1.020247892	0.30761091	NA	1.01430636	0	0.964544411	1.018395107	4.923431659	0.98654818	NA	27122	DKK3
ENSG00000050327	391.1556916	0.159587306	0.139751482	1.141936415	0.253480451	0.429742455	460.4950875	385.4188055	392.5695755	358.4750778	416.5223183	333.4532849	NoDiff	7984	ARHGEF5
ENSG00000050344	519.2763685	0.645612809	0.122861424	5.254804875	1.48E-07	1.48E-06	663.3563595	618.2553589	619.2375122	381.8981652	382.0582967	450.8525183	NoDiff	9603	NFE2L3
ENSG00000050393	866.2186335	0.059779995	0.104112092	0.574188778	0.565840062	0.730162996	892.5895969	863.9722323	896.0617583	790.2746033	868.4933446	885.9202657	NoDiff	63933	MCUR1
ENSG00000050405	1349.540028	-0.343654284	0.097791555	-3.514150932	0.000441162	0.002189589	1168.480927	1217.685635	1182.531448	1495.004018	1616.854957	1416.683187	NoDiff	51474	LIMA1
ENSG00000050426	1204.499751	0.014011234	0.115592598	0.121212206	0.903522956	0.949260975	1216.153326	1072.03894	1342.645821	1238.368451	1074.292788	1283.499182	NoDiff	25875	LETMD1
ENSG00000050438	1.84087466	2.159031882	1.697897573	1.271591359	0.203518348	NA	5.0715318	2.972381533	0.964544411	2.036790215	0	0	NA	9498	SLC4A8
ENSG00000050555	11.61174814	-0.179787339	0.596487278	-0.301410182	0.763101731	0.868844495	11.15736996	9.907938444	11.57453294	17.31271682	6.892804322	12.82512634	NoDiff	10319	LAMC3
ENSG00000050628	1.321380308	0.005914067	1.735249858	0.003408193	0.997280661	NA	2.02861272	0.990793844	0.964544411	0	0.984686332	2.95964454	NoDiff	5733	PTGER3
ENSG00000050748	1524.049719	0.464273743	0.093052459	4.989376393	6.06E-07	5.46E-06	1761.850147	1704.165412	1835.528015	1248.552402	1265.321936	1328.880399	NoDiff	5601	MAPK9
ENSG00000050767	12.78205276	0.9627848	0.593218206	1.622985928	0.104592413	0.225647774	24.34335264	10.89873229	15.43271058	12.22074129	7.877490654	5.91928908	NoDiff	91522	COL23A1
ENSG00000050820	683.7420234	-0.454202246	0.112923029	-4.022228666	5.77E-05	0.000351045	602.4979779	589.5223374	539.180326	763.7963305	848.799618	758.6555505	NoDiff	9564	BCAR1
ENSG00000051009	496.8456001	0.079508609	0.12121694	0.655919953	0.51187563	0.687285184	502.0816482	523.1391498	506.385816	480.6824907	524.8378148	443.946681	NoDiff	84067	FAM160A2
ENSG00000051108	1877.643028	-0.810291067	0.282103943	-2.872313863	0.00407478	0.015439572	1056.907227	1159.228798	1875.074336	2295.462572	2236.222659	2642.962574	NoDiff	9709	HERPUD1
ENSG00000051128	129.0059057	-0.160895387	0.194156798	-0.82868789	0.40728104	0.594920321	137.945665	107.0057352	120.5680514	137.4833395	141.7948318	129.2378116	NoDiff	9454	HOMER3
ENSG00000051180	216.3194465	0.948148136	0.176793801	5.363016871	8.18E-08	8.58E-07	310.3777462	317.0540302	227.6324811	132.391364	159.5191857	150.9418716	NoDiff	5888	RAD51
ENSG00000051341	977.9268059	1.165911529	0.107670779	10.82848607	2.52E-27	1.92E-25	1327.727025	1473.310447	1257.765913	587.6139769	629.214566	591.928908	Up (812 genes)	10721	POLQ
ENSG00000051382	1975.731833	0.477108497	0.095483587	4.996759271	5.83E-07	5.26E-06	2344.061998	2435.37127	2119.104072	1692.572668	1681.844255	1581.436733	NoDiff	5291	PIK3CB
ENSG00000051596	646.7490366	0.166302361	0.160549396	1.03583299	0.300280064	0.483976529	819.5595389	722.2887126	510.2439937	704.7294143	524.8378148	598.8347453	NoDiff	84321	THOC3
ENSG00000051620	1827.35374	0.304726887	0.129206213	2.358453818	0.018351243	0.055294177	2245.674281	1577.3438	2235.813946	1674.241556	1510.508833	1720.540026	NoDiff	23593	HEBP2
ENSG00000051825	1487.960349	0.40386032	0.102452175	3.941939942	8.08E-05	0.000477643	1686.791477	1582.29777	1815.272582	1358.539073	1177.684853	1307.176339	NoDiff	10198	MPHOSPH9
ENSG00000052126	819.5171681	-0.29564613	0.123264855	-2.39846248	0.016464063	0.050523246	774.9300591	622.2185343	810.2173056	955.2546107	832.0599503	922.4225484	NoDiff	54477	PLEKHA5
ENSG00000052344	877.8772386	-0.254862577	0.105148464	-2.423835471	0.015357561	0.047733238	856.0745679	781.7363432	763.9191739	991.9168345	958.0998008	915.5167111	NoDiff	5652	PRSS8
ENSG00000052723	1437.558632	0.459540773	0.104424575	4.400695661	1.08E-05	7.66E-05	1569.131939	1620.938729	1803.698049	1117.179433	1206.240756	1308.162887	NoDiff	80143	SIKE1
ENSG00000052749	1055.19214	-0.621994476	0.120278655	-5.171278955	2.32E-07	2.24E-06	857.0888743	901.6223984	734.9828415	1368.723024	1357.882451	1110.853251	NoDiff	23223	RRP12
ENSG00000052795	733.0425885	0.229035375	0.126854093	1.805502439	0.070996094	0.166680646	814.4880071	692.5648972	866.1608815	687.4166974	592.7811717	744.843876	NoDiff	57600	FNIP2
ENSG00000052802	1120.869253	-0.053435644	0.138894084	-0.384722247	0.700443211	0.828601275	1207.024569	1255.335801	838.1890936	1244.478821	1088.078397	1092.108835	NoDiff	6307	MSMO1
ENSG00000052841	1744.72956	-0.197942754	0.10288426	-1.923936212	0.054362579	0.134745412	1572.174858	1512.9422	1790.194428	1976.704903	1736.986689	1879.374283	NoDiff	55761	TTC17
ENSG00000052850	92.36937847	0.732104886	0.224520377	3.2607503	0.001111178	0.004969503	126.788295	119.8860552	99.34807438	68.23247219	67.94335689	72.01801715	NoDiff	60529	ALX4
ENSG00000053108	3.484477383	1.67177978	1.117943627	1.495406154	0.134808475	0.273061926	7.100144521	4.953969222	3.858177646	2.036790215	0.984686332	1.97309636	NoDiff	23105	FSTL4
ENSG00000053254	1277.792021	-0.533927076	0.101735378	-5.248194748	1.54E-07	1.53E-06	968.6625739	1042.315124	1120.800606	1478.709696	1598.145916	1458.11821	NoDiff	1112	FOXN3
ENSG00000053371	506.4717335	-0.28058678	0.123244302	-2.276671424	0.022805854	0.066084557	462.5237002	471.6178699	437.9031628	615.1106448	514.0062652	537.6687581	NoDiff	8574	AKR7A2
ENSG00000053372	636.3269581	0.202769796	0.119128721	1.702106722	0.088735364	0.198806065	674.5137295	755.9757033	612.4857013	610.0186693	598.6892897	566.2786554	NoDiff	51154	MRTO4
ENSG00000053438	24.09721024	0.225004619	0.431920061	0.520940422	0.602408275	0.758856002	15.2145954	35.6685784	27.00724352	20.36790215	22.64778563	23.67715632	NoDiff	4826	NNAT
ENSG00000053501	352.7520935	-0.326901091	0.133108809	-2.455893737	0.014053471	0.0443234	336.7497115	306.1552979	296.1151343	386.9901408	375.1654924	415.3367838	NoDiff	55850	USE1
ENSG00000053524	34.05044408	0.702537502	0.347266047	2.023052663	0.043067718	0.111528206	39.55794804	41.61334147	45.33358734	28.51506301	23.63247196	25.65025268	NoDiff	23101	MCF2L2
ENSG00000053702	59.56202507	0.885725747	0.276290325	3.205779088	0.001346974	0.005886925	91.28757241	66.38318758	74.26991968	38.69901408	44.31088493	42.42157174	NoDiff	83714	NRIP2
ENSG00000053747	3024.458684	0.143018016	0.11001207	1.30002114	0.193593724	0.356084753	3210.27963	3185.40221	3127.052982	2960.474577	3252.418954	2411.123752	NoDiff	3909	LAMA3
ENSG00000053770	1186.245578	-0.351007445	0.100388313	-3.496497098	0.00047141	0.002325983	979.8199438	1130.495776	1017.594354	1309.656108	1331.295921	1348.611362	NoDiff	55745	AP5M1
ENSG00000053900	689.2759116	0.005133178	0.111403152	0.04607749	0.963248487	0.983092958	722.1861284	658.8779065	690.6137986	644.6441029	685.3416869	733.991846	NoDiff	29945	ANAPC4
ENSG00000053918	51.22862763	0.969282636	0.312633524	3.100379713	0.001932727	0.008111966	82.15881517	62.4200122	58.8372091	44.80938472	24.61715829	34.5291863	NoDiff	3784	KCNQ1
ENSG00000054116	980.485889	-0.14714082	0.103647483	-1.419627533	0.155716145	0.303751664	929.1046258	938.2817707	924.0335462	1121.253013	987.6403907	982.6019874	NoDiff	27095	TRAPPC3
ENSG00000054118	6050.683429	-0.041395055	0.086296341	-0.479684931	0.631451444	0.780701318	5783.574865	5675.267141	6432.54668	6141.940892	6216.324812	6054.446181	NoDiff	9967	THRAP3
ENSG00000054148	908.2471524	-0.225771125	0.112870179	-2.000272589	0.045470837	0.116825557	908.8184986	804.5246017	798.6427727	1083.572394	937.4213878	916.5032593	NoDiff	29085	PHPT1
ENSG00000054179	131.4596242	0.425346055	0.253626949	1.677053864	0.093531949	0.206791647	214.018642	104.0333537	134.0716732	138.5017346	86.65239719	111.4799443	NoDiff	954	ENTPD2
ENSG00000054219	0.490565864	2.422411962	2.967734379	0.816249587	0.414357401	NA	1.01430636	0	1.929088823	0	0	0	NA	4065	LY75
ENSG00000054267	1591.616536	-0.431567581	0.135062398	-3.195319984	0.001396759	0.006071745	1200.93873	1469.347271	1395.695763	1539.813402	2253.947013	1689.957032	NoDiff	51742	ARID4B
ENSG00000054277	32.17239413	0.25935006	0.369174649	0.702513188	0.48235918	0.661637783	41.58656076	33.68699071	29.90087676	34.62543365	20.67841297	32.55608994	NoDiff	23596	OPN3
ENSG00000054282	598.824851	-0.57640796	0.112533846	-5.122085299	3.02E-07	2.85E-06	484.8384401	459.7283438	497.7049163	704.7294143	697.1579229	748.7900687	NoDiff	10806	SDCCAG8
ENSG00000054356	30.84733652	1.025617853	0.416159975	2.464479801	0.01372123	0.043398737	54.77254344	31.70540302	37.61723205	26.47827279	9.846863317	24.6637045	NoDiff	5798	PTPRN
ENSG00000054392	27.42010197	0.504093819	0.418424755	1.204741864	0.228302969	0.400206984	44.62947984	27.74222764	24.11361029	31.57024833	19.69372663	16.77131906	NoDiff	55733	HHAT
ENSG00000054523	2595.245622	-0.283664183	0.102265839	-2.77379215	0.005540707	0.020130045	2145.257952	2542.377005	2335.16202	2624.404192	3103.731318	2820.541247	NoDiff	23095	KIF1B
ENSG00000054598	4.288158246	-0.460989575	0.948329065	-0.486107188	0.626891171	0.776816248	2.02861272	3.963175378	4.822722057	4.073580429	5.90811799	4.9327409	NoDiff	2296	FOXC1
ENSG00000054611	270.0096252	0.11407375	0.161502113	0.706329773	0.479983082	0.659513566	307.3348271	308.1368856	226.6679367	284.1322349	251.0950146	242.6908523	NoDiff	25771	TBC1D22A
ENSG00000054654	1697.770059	0.196127502	0.102449545	1.914381377	0.055571443	0.137097587	1620.861563	1858.729252	1958.9897	1663.03921	1531.187246	1553.813384	NoDiff	23224	SYNE2
ENSG00000054690	1630.456757	1.465312002	0.097960584	14.95817955	1.38E-50	5.03E-48	2332.904628	2551.294149	2297.544788	889.0589287	897.0492482	814.8887967	Up (812 genes)	57475	PLEKHH1
ENSG00000054793	1168.022169	-0.036740569	0.097915747	-0.375226363	0.707492126	0.832288482	1171.523846	1133.468158	1154.559661	1147.731286	1259.413818	1141.436244	NoDiff	10079	ATP9A
ENSG00000054965	1561.753315	0.105200211	0.090193093	1.166388765	0.243457299	0.418592263	1643.176303	1638.773019	1574.13648	1511.298339	1521.340383	1481.795366	NoDiff	23201	FAM168A
ENSG00000054967	44.1785936	1.572389414	0.338731844	4.641988768	3.45E-06	2.67E-05	69.98713885	79.26350755	49.19176498	18.33111193	22.64778563	25.65025268	Up (812 genes)	84957	RELT
ENSG00000054983	0.328228777	-1.852996021	3.785962305	-0.489438582	0.624531227	NA	0	0	0	0	1.969372663	0	NA	2581	GALC
ENSG00000055044	2371.784564	0.154372063	0.091555455	1.686104476	0.091775678	0.20385232	2499.250871	2666.226235	2330.339298	2238.432446	2207.666756	2288.791778	NoDiff	51602	NOP58
ENSG00000055070	1576.776048	-0.642795675	0.099587253	-6.454597883	1.09E-10	1.69E-09	1268.897256	1316.765019	1108.261529	1896.25169	1953.617682	1916.863114	NoDiff	26099	SZRD1
ENSG00000055118	65.67665401	0.592580348	0.31980435	1.852946494	0.063890028	0.153341007	109.5450869	75.30033217	52.08539822	74.34284283	44.31088493	38.47537902	NoDiff	3757	KCNH2
ENSG00000055130	1837.004904	-0.336947018	0.091453092	-3.684369878	0.000229269	0.001218082	1591.446679	1695.248268	1583.781924	1967.539347	2054.055688	2129.957521	NoDiff	8454	CUL1
ENSG00000055147	714.7970425	-0.697697911	0.11033819	-6.323267662	2.56E-10	3.78E-09	507.15318	538.9918514	589.3366354	888.0405336	871.4474036	893.8126511	NoDiff	10827	FAM114A2
ENSG00000055163	1846.891895	-0.015224341	0.090315515	-0.168568396	0.866136141	0.92885727	1876.466766	1844.858138	1790.194428	1875.883788	1922.10772	1771.840531	NoDiff	26999	CYFIP2
ENSG00000055208	1949.725447	-0.107916527	0.105479583	-1.023103464	0.30625893	0.491232677	1739.535408	1774.511775	2116.210439	1943.097865	1960.510487	2164.486707	NoDiff	23118	TAB2
ENSG00000055211	869.2463188	-0.282570424	0.117309151	-2.408767098	0.016006509	0.049314132	823.6167644	677.7029896	851.6927153	1018.395107	931.5132698	912.5570666	NoDiff	116254	GINM1
ENSG00000055332	1339.213201	0.297015572	0.099949862	2.971645641	0.002962083	0.011774377	1385.542488	1571.399037	1472.859316	1134.49215	1211.164188	1259.822026	NoDiff	5610	EIF2AK2
ENSG00000055483	984.0487106	0.382950329	0.100583882	3.807273308	0.000140507	0.000787611	1149.209106	1131.48657	1060.998853	888.0405336	839.937441	834.6197603	NoDiff	57602	USP36
ENSG00000055609	2658.724218	-0.439566059	0.12786403	-3.437761651	0.000586544	0.002830453	1818.651304	2530.487479	2421.006473	2873.910993	3493.667105	2814.621958	NoDiff	58508	KMT2C
ENSG00000055732	2.966035638	-0.011649942	1.124303325	-0.010361921	0.991732531	NA	2.02861272	2.972381533	3.858177646	2.036790215	2.954058995	3.94619272	NoDiff	55283	MCOLN3
ENSG00000055813	2.310313306	-1.903731634	1.518014342	-1.254093312	0.209808091	NA	0	0	2.893633234	4.073580429	5.90811799	0.98654818	NA	114800	CCDC85A
ENSG00000055917	2274.789879	2.396648599	0.098879567	24.23805707	8.84E-130	5.49E-126	3650.48859	3772.942959	4047.228351	668.0671904	729.6525718	780.3596104	Up (812 genes)	23369	PUM2
ENSG00000055950	500.9171799	-0.028811276	0.128203896	-0.224730113	0.822189237	0.902764238	542.6539026	508.2772422	436.9386184	543.8229873	475.6034982	498.2068309	NoDiff	84545	MRPL43
ENSG00000055955	4.466017967	-0.547298272	0.961190778	-0.569396091	0.569087369	0.732862207	2.02861272	6.935556911	1.929088823	4.073580429	4.923431659	6.905837261	NoDiff	3700	ITIH4
ENSG00000055957	0.329246696	-0.009817447	3.519357587	-0.002789556	0.997774259	NA	0	0.990793844	0	0	0.984686332	0	NoDiff	3697	ITIH1
ENSG00000056050	718.9389282	0.062450604	0.107100491	0.583102871	0.559824051	0.725516079	760.7297701	720.3071249	722.4437642	734.2628724	704.0507272	671.8393106	NoDiff	54969	HPF1
ENSG00000056097	2835.148672	-0.250465125	0.103710541	-2.415040193	0.015733473	0.048682294	2259.87457	2707.839577	2801.036971	2881.039759	3215.985559	3145.115598	NoDiff	51663	ZFR
ENSG00000056277	149.5373166	0.155757676	0.179202226	0.869172663	0.384752697	0.572153001	149.1030349	166.4533659	157.2207391	141.5569199	131.9479685	150.9418716	NoDiff	55609	ZNF280C
ENSG00000056487	7.599343914	-1.348621987	0.76001345	-1.77447121	0.07598524	0.175714099	4.05722544	4.953969222	3.858177646	6.110370644	10.83154965	15.78477088	NoDiff	112885	PHF21B
ENSG00000056558	1.32049115	0.707745963	1.821138698	0.38862826	0.697551159	NA	0	2.972381533	1.929088823	2.036790215	0.984686332	0	NoDiff	7185	TRAF1
ENSG00000056586	2246.492406	0.489789596	0.105949248	4.622869957	3.78E-06	2.91E-05	2379.562721	2770.259589	2722.908874	1654.892049	1978.23484	1973.09636	NoDiff	54542	RC3H2
ENSG00000056661	747.2045873	-0.041946017	0.112933788	-0.371421327	0.710323743	0.833483924	741.4579492	753.0033217	714.7274089	714.9133653	842.8915	716.2339787	NoDiff	NA	NA
ENSG00000056736	365.8923937	0.954545796	0.12971117	7.359009961	1.85E-13	4.09E-12	487.8813592	494.4061284	465.8749507	247.4700111	242.2328376	257.489075	NoDiff	55540	IL17RB
ENSG00000056972	520.9377249	0.339038998	0.13957967	2.428999854	0.015140538	0.047161005	528.4536136	529.0839129	687.7201654	504.1055781	411.5988867	464.6641928	NoDiff	10758	TRAF3IP2
ENSG00000056998	254.7076655	0.495867787	0.147728418	3.356617447	0.000789022	0.003679798	294.1488444	297.2381533	302.8669452	191.4582802	225.49317	217.0405996	NoDiff	8908	GYG2
ENSG00000057019	196.9135661	-0.31855087	0.183110854	-1.739661317	0.081918506	0.186289342	194.7468211	193.2047997	137.9298508	250.5251964	209.7381887	195.3365397	NoDiff	131566	DCBLD2
ENSG00000057252	965.2842286	-0.583587134	0.123946247	-4.708388886	2.50E-06	1.99E-05	833.759828	680.6753711	803.4654948	1296.416972	1003.395372	1173.992334	NoDiff	6646	SOAT1
ENSG00000057294	159.1278158	0.16138368	0.175035181	0.922007103	0.356524871	0.544821881	176.4893067	167.4441597	160.1143723	161.9248221	139.8254591	148.9687752	NoDiff	5318	PKP2
ENSG00000057468	5.463473466	0.434692042	0.858606489	0.506276213	0.612662759	0.767043232	9.128757241	2.972381533	6.75181088	4.073580429	5.90811799	3.94619272	NoDiff	4438	MSH4
ENSG00000057593	2.783946856	0.145913875	1.260737778	0.115736894	0.907861065	NA	1.01430636	0.990793844	6.75181088	2.036790215	4.923431659	0.98654818	NoDiff	2155	F7
ENSG00000057608	7444.889376	-0.328412657	0.080399757	-4.084746886	4.41E-05	0.000274796	6449.974144	6860.256579	6493.312978	8071.799621	8357.032898	8436.960036	NoDiff	2665	GDI2
ENSG00000057657	5.272753106	2.102457493	0.958210512	2.194149893	0.028224635	0.078737548	9.128757241	4.953969222	11.57453294	2.036790215	1.969372663	1.97309636	NoDiff	639	PRDM1
ENSG00000057663	917.849117	0.265248367	0.104239504	2.544605032	0.01094014	0.035889235	937.2190767	1002.683371	1065.821575	852.3967048	804.488733	844.4852421	NoDiff	9474	ATG5
ENSG00000057704	31.97880005	1.976258794	0.40594557	4.868285155	1.13E-06	9.65E-06	49.70101164	37.65016609	65.58901998	15.27592661	10.83154965	12.82512634	Up (812 genes)	57458	TMCC3
ENSG00000057757	359.1785991	-0.178865676	0.139796193	-1.279474586	0.200729983	0.365172126	365.1502896	352.7226086	293.2215011	356.4382876	377.1348651	410.4040429	NoDiff	57095	PITHD1
ENSG00000057935	842.440223	-0.258329844	0.107544271	-2.402079088	0.016302183	0.050092506	816.5166199	719.316331	765.8482627	951.1810302	862.5852266	939.1938674	NoDiff	57504	MTA3
ENSG00000058056	903.7920113	0.162451576	0.109127247	1.488643584	0.136581248	0.27578308	985.905782	903.6039861	974.1898556	928.7763379	779.8715747	850.4045312	NoDiff	8975	USP13
ENSG00000058063	2802.901876	0.288040574	0.10313769	2.792777057	0.005225769	0.019116341	3023.647259	2773.23197	3448.246271	2526.638261	2376.048119	2669.599375	NoDiff	23200	ATP11B
ENSG00000058085	1.154668316	-2.478201456	2.107861652	-1.175694549	0.239716957	NA	1.01430636	0	0	0	2.954058995	2.95964454	NA	3918	LAMC2
ENSG00000058091	848.9092661	-1.905671079	0.133532394	-14.27122677	3.31E-46	9.33E-44	337.7640179	374.5200732	360.7396099	1145.694496	1599.130603	1275.606797	Down (665 genes)	5218	CDK14
ENSG00000058262	7752.414793	-0.30014553	0.078671257	-3.815186667	0.00013608	0.000764634	6784.695243	7166.411877	6895.527998	8498.507171	8632.74507	8536.601402	NoDiff	29927	SEC61A1
ENSG00000058272	1508.021434	0.925099732	0.092907762	9.957184497	2.35E-23	1.24E-21	1915.010408	1976.63372	2035.188708	1005.155971	1046.721571	1069.418227	NoDiff	4659	PPP1R12A
ENSG00000058335	4.143447004	-0.837006504	1.039964993	-0.804841037	0.420911417	0.607965025	5.0715318	0	3.858177646	5.091975537	6.892804322	3.94619272	NoDiff	5923	RASGRF1
ENSG00000058404	323.5957277	-0.245565349	0.135388145	-1.813787674	0.069710421	0.164200305	315.449278	295.2565656	277.7887905	351.346312	364.3339427	337.3994776	NoDiff	816	CAMK2B
ENSG00000058453	176.5453793	-0.251059478	0.168593223	-1.489143361	0.136449622	0.275577047	151.1316477	173.3889228	159.1498279	184.3295144	204.814757	186.457606	NoDiff	9696	CROCC
ENSG00000058600	1016.798988	-0.272647492	0.102656035	-2.655932429	0.007908946	0.027210923	870.274857	917.4750999	975.1544	1061.167702	1165.868617	1110.853251	NoDiff	55718	POLR3E
ENSG00000058600	1016.798988	-0.272647492	0.102656035	-2.655932429	0.007908946	0.027210923	870.274857	917.4750999	975.1544	1061.167702	1165.868617	1110.853251	NoDiff	101060521	LOC101060521
ENSG00000058668	1552.196241	0.038001026	0.093872889	0.404813635	0.685614505	0.818440233	1589.418066	1504.025056	1624.292789	1608.045874	1497.707911	1489.687752	NoDiff	493	ATP2B4
ENSG00000058673	4264.21044	-0.25201875	0.089578137	-2.81339574	0.004902128	0.018121044	3722.504342	3820.501064	4135.001892	4378.080566	4639.841995	4889.33278	NoDiff	9877	ZC3H11A
ENSG00000058729	781.8212639	-0.263729573	0.11220592	-2.350406941	0.018752896	0.056267751	635.9700878	747.0585587	748.4864633	820.8264565	891.1411302	847.4448867	NoDiff	55781	RIOK2
ENSG00000058799	449.8297833	0.791448268	0.123414413	6.41293225	1.43E-10	2.18E-09	530.4822263	598.439482	581.6202801	333.0152001	334.7933528	320.6281585	NoDiff	54432	YIPF1
ENSG00000058804	2472.342087	0.874332252	0.107399551	8.140930211	3.92E-16	1.16E-14	3301.567202	3323.122554	2973.690421	1674.241556	1569.590013	1991.840776	NoDiff	55706	NDC1
ENSG00000058866	2.004763744	2.323832619	1.68729	1.377257389	0.168432684	NA	5.0715318	4.953969222	0	1.018395107	0.984686332	0	NA	1608	DGKG
ENSG00000059122	648.7164233	0.152636154	0.10982286	1.389839551	0.164577605	0.316562066	699.8713885	688.6017219	660.7129219	582.5220014	637.0920566	623.4984498	NoDiff	84256	FLYWCH1
ENSG00000059145	672.874061	0.180412746	0.126301142	1.428433216	0.153167204	0.299929407	636.9843941	838.2115924	669.3938216	650.7544736	608.536153	633.3639316	NoDiff	64718	UNKL
ENSG00000059377	50.9963311	-0.178174631	0.292947464	-0.608213596	0.543045819	0.712396258	45.6437862	55.48445529	42.4399541	54.9933358	62.0352389	45.38121628	NoDiff	6916	TBXAS1
ENSG00000059378	389.1244095	0.511320023	0.127595839	4.007340873	6.14E-05	0.000371972	435.1374285	485.4889838	451.4067846	329.9600148	322.9771168	309.7761285	NoDiff	64761	PARP12
ENSG00000059573	4002.860309	-0.381933262	0.095444475	-4.001627754	6.29E-05	0.000380452	3697.146683	3557.940695	3173.351114	4798.677746	4226.273736	4563.771881	NoDiff	5832	ALDH18A1
ENSG00000059588	1421.663697	-0.382199698	0.11213335	-3.408439125	0.000653357	0.003108576	1100.522401	1288.031998	1314.674033	1441.029077	1622.763075	1762.961598	NoDiff	6894	TARBP1
ENSG00000059691	397.1781311	0.175727562	0.128622498	1.366227244	0.171867649	0.326671295	437.1660412	410.1886516	416.6831858	376.8061897	341.6861571	400.5385611	NoDiff	5188	GATB
ENSG00000059728	182.2745049	0.68151042	0.176254903	3.866618229	0.000110355	0.000632681	208.9471102	209.0575012	255.604269	128.3177835	157.5498131	134.1705525	NoDiff	4084	MXD1
ENSG00000059758	394.6738627	0.197823527	0.128641376	1.537790813	0.124099771	0.257017932	423.9800585	404.2438885	436.9386184	336.0703854	383.042983	383.767242	NoDiff	5128	CDK17
ENSG00000059769	375.9480615	-0.516615489	0.140673537	-3.672442599	0.000240243	0.001272756	327.6209543	319.0356179	281.6469681	389.026931	442.124163	496.2337346	NoDiff	548645	DNAJC25
ENSG00000059804	5.315274005	1.576998538	0.930377957	1.695008491	0.09007381	0.201199767	12.17167632	4.953969222	6.75181088	4.073580429	2.954058995	0.98654818	NoDiff	6515	SLC2A3
ENSG00000059915	24.33075425	0.088911641	0.404534103	0.219787753	0.826036459	0.905003505	28.40057808	20.80667073	26.04269911	23.42308747	22.64778563	24.6637045	NoDiff	5662	PSD
ENSG00000060069	328.7187175	-0.227494382	0.155718277	-1.460935649	0.144033102	0.286329199	298.2060699	359.6581655	250.781547	374.7693995	370.2420607	318.6550622	NoDiff	9150	CTDP1
ENSG00000060138	3550.463165	0.397231466	0.101601716	3.909692472	9.24E-05	0.000538608	4525.834979	3807.620744	3775.226826	3246.643602	2844.758812	3102.694026	NoDiff	8531	YBX3
ENSG00000060140	191.6403819	-0.314098717	0.180109743	-1.743929626	0.081171362	0.185042095	186.6323703	140.6927259	185.192527	232.1940845	180.1975987	224.9329851	NoDiff	55359	STYK1
ENSG00000060237	4219.149756	0.048255815	0.094617056	0.510011792	0.610043201	0.764946126	3975.066625	4171.242085	4722.409439	4241.615622	3946.622818	4257.941945	NoDiff	65125	WNK1
ENSG00000060339	4402.614334	-0.214967935	0.105895413	-2.030002326	0.042356303	0.110068479	3562.243937	4396.152288	4267.144476	4304.756119	5124.30767	4761.081517	NoDiff	55749	CCAR1
ENSG00000060491	369.1811664	-1.228693099	0.135299178	-9.081304968	1.07E-19	4.21E-18	241.4049137	208.0667073	213.1643149	525.4918754	541.5774825	485.3817046	Down (665 genes)	11054	OGFR
ENSG00000060558	0.333475757	-0.009817363	3.503133133	-0.002802452	0.99776397	NA	1.01430636	0	0	0	0	0.98654818	NoDiff	2769	GNA15
ENSG00000060642	476.4618293	0.084254827	0.128511864	0.655619057	0.512069261	0.687306419	495.9958101	467.6546946	507.3503604	487.8112564	401.7520234	498.2068309	NoDiff	55650	PIGV
ENSG00000060656	728.841911	0.093297839	0.161650032	0.577159423	0.563831765	0.72863149	935.190464	756.9664971	565.2230251	815.734481	698.1426092	601.7943898	NoDiff	10076	PTPRU
ENSG00000060688	1131.032631	0.130663998	0.107801833	1.212075846	0.225483349	0.396720349	1222.239164	1230.565955	1093.793363	1189.485485	1009.30349	1040.80833	NoDiff	9410	SNRNP40
ENSG00000060718	0.827518299	-1.902619327	2.230535802	-0.852987576	0.393666194	NA	0	0.990793844	0	1.018395107	1.969372663	0.98654818	NA	1301	COL11A1
ENSG00000060749	1764.982976	0.671924752	0.149882282	4.483016572	7.36E-06	5.35E-05	1741.56402	2508.690014	2256.069378	1050.983751	1596.176544	1436.41415	NoDiff	79832	QSER1
ENSG00000060762	484.1886226	-0.422734902	0.129103888	-3.274377788	0.001058949	0.004765656	380.364885	453.7835807	407.0377416	561.1357041	601.6433487	501.1664755	NoDiff	51660	MPC1
ENSG00000060971	777.0975497	-0.25328429	0.115878921	-2.185766724	0.028832676	0.08010922	795.2161863	699.5004542	632.7411339	862.5806559	859.6311676	812.9157004	NoDiff	30	ACAA1
ENSG00000060982	26.05485992	1.271605428	0.414631855	3.066830041	0.002163418	0.008944312	35.5007226	28.73302149	46.29813175	14.2575315	15.75498131	15.78477088	Up (812 genes)	586	BCAT1
ENSG00000061273	508.7528288	0.549967494	0.126873762	4.334761476	1.46E-05	0.000100929	646.1131514	598.439482	569.0812028	459.2961934	408.6448277	370.9421157	NoDiff	51564	HDAC7
ENSG00000061337	2.977905044	0.999991581	1.252479655	0.798409441	0.424632926	NA	6.085838161	1.981587689	3.858177646	1.018395107	4.923431659	0	NoDiff	11178	LZTS1
ENSG00000061455	0.329246696	-0.009817447	3.519357587	-0.002789556	0.997774259	NA	0	0.990793844	0	0	0.984686332	0	NoDiff	93166	PRDM6
ENSG00000061656	25.79565735	-0.307557275	0.400595335	-0.767750514	0.442635419	0.628467472	24.34335264	16.84349535	27.97178793	26.47827279	29.54058995	29.5964454	NoDiff	6676	SPAG4
ENSG00000061676	3166.920329	0.425263907	0.100994576	4.210759879	2.55E-05	0.000166813	3363.43989	3456.879723	4070.377416	2691.618269	2557.230404	2861.97627	NoDiff	10787	NCKAP1
ENSG00000061794	3342.248217	-0.128439646	0.097828853	-1.312901489	0.189216145	0.350385638	3252.880497	2957.519626	3370.118174	3654.001645	3157.889066	3661.080296	NoDiff	60488	MRPS35
ENSG00000061918	105.0030913	0.843120378	0.247445701	3.407294515	0.000656103	0.003120048	111.5736996	137.7203444	155.2916502	51.93815047	72.86678855	100.6279144	NoDiff	2983	GUCY1B1
ENSG00000061936	790.5357728	0.179097581	0.107799696	1.661392259	0.096634692	0.212115767	820.5738453	892.7052538	805.3945836	737.3180577	781.8409474	705.3819488	NoDiff	6433	SFSWAP
ENSG00000061938	1303.150315	-0.595964139	0.094774043	-6.288263323	3.21E-10	4.70E-09	1015.320666	1015.563691	1082.21883	1578.512416	1603.069348	1524.216938	NoDiff	10188	TNK2
ENSG00000061987	1584.093661	-0.209039347	0.100382413	-2.082429987	0.037303212	0.098995145	1339.898702	1461.42092	1606.93099	1707.848595	1739.940748	1648.522009	NoDiff	23041	MON2
ENSG00000062038	30.30137938	-0.116588324	0.371859517	-0.313527874	0.753879647	0.862191698	30.4291908	34.67778455	22.18452146	27.4966679	34.46402161	32.55608994	NoDiff	1001	CDH3
ENSG00000062194	2192.707844	-0.050288916	0.086489108	-0.581447966	0.560938578	0.726303551	2096.571246	2159.930581	2206.877613	2219.082939	2198.804579	2274.980103	NoDiff	65056	GPBP1
ENSG00000062282	435.1017609	0.180771668	0.146738176	1.231933453	0.217973944	0.387645661	478.752602	538.9918514	369.4205096	408.376438	426.3691816	388.6999829	NoDiff	84649	DGAT2
ENSG00000062370	143.1972852	-0.677193809	0.196583707	-3.444811467	0.000571458	0.002763381	94.33049149	100.0701783	136.000762	168.0351927	174.2894807	186.457606	NoDiff	7771	ZNF112
ENSG00000062485	5000.515866	0.561868475	0.094687075	5.933951125	2.96E-09	3.82E-08	6230.88397	6339.099017	5316.568796	4178.475125	4014.566175	3923.502112	NoDiff	1431	CS
ENSG00000062524	0.989603928	-0.017935554	2.043649534	-0.008776238	0.992997665	NA	0	1.981587689	0.964544411	1.018395107	0	1.97309636	NoDiff	4058	LTK
ENSG00000062582	6.826465906	-0.79944389	0.7805315	-1.024230143	0.305726585	0.490547773	8.114450881	3.963175378	2.893633234	11.20234618	6.892804322	7.892385441	NoDiff	64951	MRPS24
ENSG00000062598	669.1120334	0.261006745	0.110281125	2.366739954	0.017945537	0.054273667	739.4293365	695.5372788	753.3091854	644.6441029	591.7964854	589.9558117	NoDiff	63916	ELMO2
ENSG00000062650	986.6786605	-0.152249416	0.103650675	-1.468870471	0.141867925	0.283537966	887.5180651	943.2357399	973.2253112	966.4569568	1071.338729	1078.297161	NoDiff	23063	WAPL
ENSG00000062716	3079.699892	-0.659009633	0.099701824	-6.609805187	3.85E-11	6.42E-10	2526.637143	2320.439184	2317.800221	4134.684136	3380.428177	3798.210493	NoDiff	81671	VMP1
ENSG00000062725	1266.099584	0.633078421	0.116063665	5.454578948	4.91E-08	5.33E-07	1447.415176	1407.918053	1763.187184	903.3164602	1017.180981	1057.579649	NoDiff	10513	APPBP2
ENSG00000062822	358.4231944	0.680509419	0.157568382	4.318819618	1.57E-05	0.000107583	523.3820818	456.7559623	344.3423549	279.0402594	272.7581139	274.2603941	NoDiff	5424	POLD1
ENSG00000063015	6.080694193	-0.404401509	0.843383975	-0.479498688	0.631583901	0.780761437	2.02861272	5.944763066	7.716355292	3.055185322	9.846863317	7.892385441	NoDiff	124925	SEZ6
ENSG00000063046	18748.99028	-0.161258757	0.096454088	-1.671870634	0.094549835	0.208596443	19443.23862	15981.50471	17682.02815	20761.00266	18342.73699	20283.43058	NoDiff	1975	EIF4B
ENSG00000063127	27.71956413	-0.047519055	0.409725523	-0.115977776	0.907670155	0.951391142	15.2145954	35.6685784	30.86542117	24.44148258	27.57121729	32.55608994	NoDiff	28968	SLC6A16
ENSG00000063169	147.1018252	-0.453454851	0.1822704	-2.487813994	0.012853094	0.041115332	135.9170523	124.8400244	111.8871517	165.9984025	178.228226	165.7400943	NoDiff	29998	BICRA
ENSG00000063176	197.4116256	0.03176753	0.179238932	0.177235656	0.85932329	0.925184361	229.2332374	192.2140058	177.4761717	188.4030949	230.4166016	166.7266424	NoDiff	56848	SPHK2
ENSG00000063177	6320.807988	0.22829053	0.104761889	2.179137197	0.029321478	0.081275471	7374.007238	6938.529292	6147.041534	6559.482886	5483.718182	5422.068798	NoDiff	6141	RPL18
ENSG00000063180	137.7529457	0.128649868	0.184817934	0.696089741	0.486372631	0.66478302	152.145954	137.7203444	141.7880285	141.5569199	125.0551641	128.2512634	NoDiff	770	CA11
ENSG00000063241	722.2395441	0.253138636	0.13505261	1.874370552	0.060879369	0.14748342	881.4322269	849.1103247	625.989323	695.5638583	619.3677027	661.9738288	NoDiff	79763	ISOC2
ENSG00000063244	3479.861564	0.87779929	0.105865698	8.291630841	1.12E-16	3.43E-15	4547.135412	5019.361616	3954.632087	2532.748632	2564.123208	2261.168429	NoDiff	11338	U2AF2
ENSG00000063245	1670.038914	-0.881156939	0.126119793	-6.986666539	2.81E-12	5.44E-11	1225.282083	1221.64881	1079.325196	1910.509221	2627.143133	1956.325041	NoDiff	29924	EPN1
ENSG00000063322	1423.306325	-0.126658903	0.094593878	-1.33897569	0.180578587	0.338700769	1309.469511	1422.779961	1350.362176	1450.194633	1547.926914	1459.104758	NoDiff	55588	MED29
ENSG00000063438	3.988910262	1.269539313	1.080924941	1.174493496	0.240197415	0.414542505	6.085838161	7.926350755	2.893633234	4.073580429	2.954058995	0	NoDiff	57491	AHRR
ENSG00000063587	817.8432869	-0.005894937	0.107724511	-0.054722339	0.956359672	0.977830257	758.7011573	828.3036539	861.3381594	816.7528761	859.6311676	782.3327068	NoDiff	10838	ZNF275
ENSG00000063587	817.8432869	-0.005894937	0.107724511	-0.054722339	0.956359672	0.977830257	758.7011573	828.3036539	861.3381594	816.7528761	859.6311676	782.3327068	NoDiff	105373378	LOC105373378
ENSG00000063601	903.6409906	0.474268224	0.111709884	4.245535003	2.18E-05	0.000145073	1059.950146	1154.274829	938.5017124	743.4284283	785.7796927	739.9111351	NoDiff	8776	MTMR1
ENSG00000063660	162.5901688	0.087928472	0.204510506	0.429945988	0.667234931	0.806194754	189.6752893	168.4349535	144.6816617	144.6121052	202.8453843	125.2916189	NoDiff	2817	GPC1
ENSG00000063761	225.66688	-0.419395534	0.15738557	-2.664764846	0.007704217	0.02660625	172.4320812	209.0575012	197.7316044	248.4884062	277.6815456	248.6101414	NoDiff	57143	ADCK1
ENSG00000063854	511.6456176	0.751704261	0.118573751	6.339550305	2.30E-10	3.42E-09	686.6854058	618.2553589	621.166601	381.8981652	387.9664147	373.9017602	NoDiff	3029	HAGH
ENSG00000063978	2024.457001	0.080042975	0.092729057	0.863191935	0.388031947	0.575055906	2018.469657	2244.148058	1979.245132	1962.447372	1989.06639	1953.365397	NoDiff	6047	RNF4
ENSG00000064012	432.1989298	-0.496779724	0.124338194	-3.995391172	6.46E-05	0.000389516	341.8212433	348.7594332	384.8532202	486.7928613	509.0828335	521.8839873	NoDiff	841	CASP8
ENSG00000064042	10208.1435	0.817631017	0.135198769	6.047621749	1.47E-09	1.99E-08	14647.59815	9784.089214	14645.64234	7647.128861	6550.133479	7974.26894	NoDiff	22998	LIMCH1
ENSG00000064102	1151.777877	-0.376156111	0.100976831	-3.725172472	0.000195182	0.001056261	1066.035984	942.244946	999.2680103	1285.214625	1252.521014	1365.382681	NoDiff	55726	INTS13
ENSG00000064115	1796.280449	-0.11200641	0.09334136	-1.199965476	0.230152749	0.402387218	1770.978905	1793.336858	1615.611889	1885.049344	1915.214915	1797.490784	NoDiff	51768	TM7SF3
ENSG00000064195	2.991565373	0.653144662	1.166407514	0.559962667	0.575504903	NA	6.085838161	2.972381533	1.929088823	2.036790215	3.938745327	0.98654818	NoDiff	1747	DLX3
ENSG00000064199	161.9876374	0.922867968	0.180970772	5.09954154	3.40E-07	3.18E-06	189.6752893	217.9746458	228.5970255	108.9682765	103.3920648	123.3185225	NoDiff	53340	SPA17
ENSG00000064201	2.651175958	-0.734960005	1.23319022	-0.595982674	0.551186801	NA	3.04291908	1.981587689	0.964544411	2.036790215	5.90811799	1.97309636	NoDiff	10077	TSPAN32
ENSG00000064205	3.647805702	-0.542617105	1.059993547	-0.511906045	0.608716767	0.763797051	4.05722544	0.990793844	3.858177646	5.091975537	1.969372663	5.91928908	NoDiff	8839	WISP2
ENSG00000064225	3.131755864	1.107788371	1.129469884	0.980803815	0.326689497	NA	4.05722544	3.963175378	4.822722057	1.018395107	1.969372663	2.95964454	NA	10402	ST3GAL6
ENSG00000064270	416.3552142	0.284787086	0.188035887	1.514535822	0.129889996	0.26573824	386.4507232	347.7686394	637.563856	329.9600148	392.8898464	403.4982056	NoDiff	9914	ATP2C2
ENSG00000064300	1.149653719	-0.438370995	1.933442186	-0.226730853	0.820633035	NA	0	0.990793844	1.929088823	1.018395107	0	2.95964454	NoDiff	4804	NGFR
ENSG00000064309	499.2432669	0.115228763	0.11907592	0.967691562	0.333198434	0.520154813	516.2819373	486.4797776	554.6130366	491.8848368	468.7106939	477.4893192	NoDiff	50937	CDON
ENSG00000064313	982.5460111	-0.073686803	0.100590018	-0.732545873	0.463835454	0.647180749	902.7326605	980.885906	988.6580218	982.7512786	1008.318804	1031.929396	NoDiff	6873	TAF2
ENSG00000064393	1793.434806	1.506634365	0.114486782	13.15989789	1.49E-39	3.02E-37	2290.303761	2677.124968	2992.016764	858.5070755	967.9466641	974.7096019	Up (812 genes)	28996	HIPK2
ENSG00000064419	1453.955846	-0.280012294	0.099012867	-2.828039434	0.004683404	0.017405778	1220.210551	1362.341536	1357.113987	1624.340196	1663.135214	1496.593589	NoDiff	23534	TNPO3
ENSG00000064489	0.996172057	-2.223357487	2.110696959	-1.053375985	0.292168706	NA	1.01430636	0	0	1.018395107	0.984686332	2.95964454	NA	4207	BORCS8-MEF2B
ENSG00000064490	599.2507692	0.27719096	0.112823318	2.456858788	0.014015777	0.044226982	631.9128623	695.5372788	642.386578	563.1724943	530.7459328	531.7494691	NoDiff	8625	RFXANK
ENSG00000064545	864.4467068	-0.244716398	0.123510268	-1.981344572	0.047552645	0.121154852	886.5037587	811.4601586	676.1456324	1029.597454	895.0798756	887.8933621	NoDiff	54929	TMEM161A
ENSG00000064547	276.2457328	-0.326670991	0.159094809	-2.053310179	0.040042504	0.105022772	249.5193646	286.339421	199.6606932	288.2058154	318.0536852	315.6954176	NoDiff	9170	LPAR2
ENSG00000064601	520.861338	0.19133233	0.136417656	1.402548146	0.160751624	0.310710854	568.0115616	639.0620296	459.1231399	499.0136026	497.2665975	462.6910965	NoDiff	5476	CTSA
ENSG00000064607	1692.579927	0.377225961	0.09106117	4.142555598	3.43E-05	0.00021887	1891.681362	1945.91911	1900.152491	1503.151178	1400.223964	1514.351456	NoDiff	10147	SUGP2
ENSG00000064651	1452.54801	0.061985507	0.145267076	0.426700313	0.669597623	0.807554558	1231.367921	1795.318446	1424.632096	1210.871783	1707.446099	1345.651718	NoDiff	6558	SLC12A2
ENSG00000064652	134.3232576	0.901386222	0.211768863	4.256462487	2.08E-05	0.00013856	156.2031795	149.6098705	218.9515814	99.80272052	80.7442792	100.6279144	NoDiff	28966	SNX24
ENSG00000064655	7.783906576	0.046658259	0.70402844	0.066273259	0.947160273	0.972042846	7.100144521	7.926350755	8.680899703	10.18395107	6.892804322	5.91928908	NoDiff	2139	EYA2
ENSG00000064666	258.4824039	0.512917773	0.155918723	3.289648363	0.001003127	0.004541866	352.9786133	273.4591011	285.5051458	223.0285285	211.7075613	204.2154733	NoDiff	1265	CNN2
ENSG00000064687	332.7835545	0.231282018	0.157755992	1.466074383	0.142628024	0.284505974	377.321966	393.3451562	307.6896673	301.4449518	359.4105111	257.489075	NoDiff	10347	ABCA7
ENSG00000064692	5.654409124	-0.013443052	0.857031034	-0.015685607	0.987485209	0.995853528	8.114450881	2.972381533	5.787266469	9.165555966	2.954058995	4.9327409	NoDiff	9627	SNCAIP
ENSG00000064703	380.4430214	0.321563756	0.137616283	2.336669392	0.019456381	0.05809779	370.2218214	423.0689716	474.5558504	325.8864343	355.4717658	333.4532849	NoDiff	11218	DDX20
ENSG00000064726	2825.732206	-0.180704893	0.088933473	-2.031910885	0.042162678	0.109672422	2548.951883	2711.802752	2686.256186	2838.267164	3009.20143	3159.913821	NoDiff	53339	BTBD1
ENSG00000064763	41.36639249	0.198858881	0.323987634	0.613785405	0.539357143	0.709172176	51.72962436	32.69619687	48.22722057	37.68061897	38.40276694	39.4619272	NoDiff	55711	FAR2
ENSG00000064787	28.57202483	0.023464356	0.401979076	0.058372082	0.953452252	0.975982585	38.54364168	22.78825842	25.0781547	38.69901408	23.63247196	22.69060814	NoDiff	8537	BCAS1
ENSG00000064932	1497.913807	-0.163100148	0.103843417	-1.570635414	0.116267359	0.244381866	1482.915898	1483.218385	1274.163168	1551.015748	1695.629863	1500.539782	NoDiff	22904	SBNO2
ENSG00000064933	740.1821997	-0.040630237	0.110536181	-0.367574097	0.713190833	0.835142116	753.6296255	715.3531557	720.5146754	686.3983023	762.1472208	803.0502186	NoDiff	5378	PMS1
ENSG00000064961	1227.121162	0.116837386	0.116407002	1.003697236	0.31552457	0.501730934	1437.272112	1282.087235	1111.155162	1280.12265	1149.128949	1102.960865	NoDiff	10362	HMG20B
ENSG00000064989	10.59308595	-0.659188536	0.621830038	-1.06007831	0.289108975	0.471602844	6.085838161	6.935556911	11.57453294	16.29432172	11.81623598	10.85202998	NoDiff	10203	CALCRL
ENSG00000064995	484.5217057	-0.090409257	0.118122845	-0.765383335	0.444043314	0.629863989	460.4950875	488.4613653	459.1231399	486.7928613	490.3737932	521.8839873	NoDiff	6882	TAF11
ENSG00000064999	463.5139349	1.155955262	0.127928452	9.035951328	1.63E-19	6.27E-18	683.6424867	632.1264727	603.8048016	309.5921126	290.4824679	261.4352677	Up (812 genes)	23294	ANKS1A
ENSG00000065000	3008.376376	-0.371689157	0.098723414	-3.764954446	0.000166579	0.000916654	2627.053473	2833.670395	2408.467395	3247.661997	3681.742194	3251.662802	NoDiff	8943	AP3D1
ENSG00000065029	513.3684323	-0.358984956	0.118322278	-3.033959143	0.002413671	0.009846573	438.1803476	460.7191376	450.4422402	617.147435	570.1333861	543.5880472	NoDiff	7629	ZNF76
ENSG00000065054	778.033422	0.010879976	0.118494838	0.091818147	0.926842525	0.960942654	828.6882962	843.1655616	671.3229104	765.8331207	808.4274784	750.763165	NoDiff	9351	SLC9A3R2
ENSG00000065057	216.380314	0.415100742	0.162785016	2.54999356	0.010772491	0.035402115	264.73396	251.6616365	225.7033923	161.9248221	191.0291484	203.2289251	NoDiff	4913	NTHL1
ENSG00000065060	1468.610429	0.146076709	0.122478195	1.192675231	0.23299659	0.405761731	1371.342199	1408.908847	1848.067092	1415.569199	1296.831899	1470.943336	NoDiff	54887	UHRF1BP1
ENSG00000065135	1995.661144	0.114232227	0.088270815	1.294110932	0.195627106	0.358726728	2071.213587	2124.262002	2028.436897	1924.766753	1854.164363	1971.123264	NoDiff	2773	GNAI3
ENSG00000065150	4969.499016	0.122909494	0.090406969	1.359513492	0.17398393	0.32961744	5415.381656	5331.461677	4796.679358	4574.630822	4650.673545	5048.167037	NoDiff	3843	IPO5
ENSG00000065154	307.0683114	-0.603112955	0.154431797	-3.905367712	9.41E-05	0.000547476	226.1903183	244.7260796	260.4269911	342.1807561	328.8852348	440.0004883	NoDiff	4942	OAT
ENSG00000065183	3007.235828	-0.632147478	0.094598679	-6.682413402	2.35E-11	4.07E-10	2398.834542	2535.441448	2142.253138	3545.033369	3625.615073	3796.237397	NoDiff	10885	WDR3
ENSG00000065243	1548.804219	0.511253594	0.097618789	5.237245795	1.63E-07	1.62E-06	1732.435263	1775.502569	1953.202433	1211.890178	1295.847213	1323.947658	NoDiff	5586	PKN2
ENSG00000065268	766.4821307	0.227999606	0.114668741	1.988332687	0.046774908	0.119500235	914.9043368	784.7087248	781.2809733	734.2628724	728.6678855	655.0679916	NoDiff	57418	WDR18
ENSG00000065308	339.0255439	0.76545651	0.140514171	5.447539579	5.11E-08	5.53E-07	439.1946539	456.7559623	384.8532202	256.635567	267.8346822	228.8791778	NoDiff	9697	TRAM2
ENSG00000065320	5.812834992	0.742660072	0.869668456	0.853957697	0.393128429	0.580230503	7.100144521	8.9171446	5.787266469	8.147160859	3.938745327	0.98654818	NoDiff	9423	NTN1
ENSG00000065325	3.007849459	2.318835594	1.363293614	1.700906958	0.08896046	NA	8.114450881	5.944763066	0.964544411	2.036790215	0	0.98654818	NA	9340	GLP2R
ENSG00000065328	579.9106781	1.406534397	0.182382781	7.711991173	1.24E-14	3.13E-13	943.3049149	1039.342743	544.0030481	297.3713713	323.9618031	331.4801885	Up (812 genes)	55388	MCM10
ENSG00000065357	55.79248647	-0.292029071	0.275903615	-1.058445974	0.289852169	0.472360136	53.75823708	48.54889838	48.22722057	58.04852112	56.12712091	70.04492079	NoDiff	1606	DGKA
ENSG00000065361	2960.726563	-0.074243302	0.112253796	-0.661387892	0.508363589	0.684394953	3026.690178	2424.472537	3202.287446	3271.085085	2894.977815	2944.846318	NoDiff	2065	ERBB3
ENSG00000065371	0.328228777	-1.852996021	3.785962305	-0.489438582	0.624531227	NA	0	0	0	0	1.969372663	0	NA	54763	ROPN1
ENSG00000065413	142.3067693	-0.759485657	0.226214691	-3.357366634	0.000786887	0.00367076	83.17312153	126.8216121	107.0644297	143.5937101	235.3400333	157.8477088	NoDiff	91526	ANKRD44
ENSG00000065427	4298.997366	-0.392654421	0.08282498	-4.740772879	2.13E-06	1.73E-05	3646.431365	3868.059169	3638.26152	4770.162683	4871.243283	4999.826177	NoDiff	3735	KARS
ENSG00000065457	580.4569202	0.690167337	0.112241574	6.148945645	7.80E-10	1.09E-08	710.0144521	726.2518879	713.7628645	464.3881689	436.216045	432.1081029	NoDiff	23536	ADAT1
ENSG00000065485	900.4933765	-0.72771423	0.157467155	-4.621371534	3.81E-06	2.93E-05	832.7455216	536.0194698	665.5356439	1336.134381	918.7123475	1113.812895	NoDiff	10954	PDIA5
ENSG00000065491	210.0376781	0.316629556	0.159377052	1.986669665	0.046959016	0.119889302	234.3047692	245.7168734	218.9515814	196.5502557	169.3660491	195.3365397	NoDiff	55633	TBC1D22B
ENSG00000065518	3718.242943	0.428543246	0.092672153	4.624293619	3.76E-06	2.89E-05	4258.0581	4558.642478	3982.603875	3369.86941	3126.379103	3013.90469	NoDiff	4710	NDUFB4
ENSG00000065526	1388.794813	0.564406223	0.099833785	5.653459138	1.57E-08	1.84E-07	1581.303615	1802.254003	1587.640101	1092.73795	1163.899244	1104.933962	NoDiff	23013	SPEN
ENSG00000065534	137.9878314	-0.584997347	0.228543641	-2.55967457	0.010477022	0.034577514	91.28757241	133.757169	106.0998853	156.8328465	216.630993	123.3185225	NoDiff	4638	MYLK
ENSG00000065548	1837.252651	-0.121430022	0.102557622	-1.184017532	0.236406123	0.409956084	1657.376592	1774.511775	1848.067092	1722.106126	1936.878015	2084.576304	NoDiff	55854	ZC3H15
ENSG00000065559	1379.029543	0.317022399	0.11347769	2.793698022	0.005210911	0.01907115	1442.343644	1723.981289	1423.667551	1136.52894	1359.851824	1187.804009	NoDiff	6416	MAP2K4
ENSG00000065600	279.1115144	0.782736645	0.141066212	5.548718129	2.88E-08	3.24E-07	364.1359833	347.7686394	347.2359881	199.605441	211.7075613	204.2154733	NoDiff	55248	TMEM206
ENSG00000065609	12.44972062	-0.203524349	0.573235381	-0.355044987	0.722555889	0.841506099	15.2145954	7.926350755	11.57453294	17.31271682	10.83154965	11.83857816	NoDiff	9892	SNAP91
ENSG00000065613	1692.020054	0.410656578	0.092493121	4.439860727	9.00E-06	6.49E-05	1935.296535	1867.646397	1990.819665	1376.870185	1491.799793	1489.687752	NoDiff	9748	SLK
ENSG00000065615	278.4651868	-0.079560687	0.141309318	-0.563025058	0.573417821	0.736150889	267.7768791	273.4591011	271.0369796	307.5553224	273.7428002	277.2200386	NoDiff	51167	CYB5R4
ENSG00000065618	1.336344703	-1.592026416	1.796132011	-0.886363812	0.375421513	NA	1.01430636	0.990793844	0	3.055185322	0.984686332	1.97309636	NA	1308	COL17A1
ENSG00000065621	104.5950051	-1.082679271	0.233945038	-4.6279215	3.69E-06	2.85E-05	57.81546252	56.47524913	86.80899703	142.575315	122.1011051	161.7939015	Down (665 genes)	119391	GSTO2
ENSG00000065665	263.3325531	0.19777542	0.165364237	1.195998747	0.231697048	0.404165769	239.376301	287.3302149	317.3351114	205.7158117	277.6815456	252.5563341	NoDiff	55176	SEC61A2
ENSG00000065717	212.1359166	0.652523082	0.171778268	3.798635828	0.000145495	0.000812389	299.2203762	227.8825842	250.781547	188.4030949	152.6263814	153.9015161	NoDiff	7089	TLE2
ENSG00000065802	623.1538385	0.054361098	0.122399141	0.444129739	0.656948787	0.798898545	628.8699433	690.5833096	585.4784578	543.8229873	646.93892	643.2294134	NoDiff	51665	ASB1
ENSG00000065809	845.5515708	-0.176944907	0.115438753	-1.532803349	0.125324315	0.258607981	787.1017354	711.3899803	882.5581365	932.8499183	835.0140093	924.3956447	NoDiff	83641	FAM107B
ENSG00000065833	1366.926008	-0.2720888	0.109608413	-2.482371491	0.013051113	0.041620114	1196.881505	1234.52913	1283.808612	1393.164507	1383.484296	1709.687996	NoDiff	4199	ME1
ENSG00000065882	1224.037804	0.549688156	0.097872212	5.616386343	1.95E-08	2.24E-07	1420.028904	1399.991702	1543.271058	963.4017715	1021.119726	996.4136619	NoDiff	23216	TBC1D1
ENSG00000065883	1282.039711	-0.411945806	0.105254992	-3.913788757	9.09E-05	0.000530211	1002.134684	1164.182767	1134.304228	1372.796605	1574.513444	1444.306536	NoDiff	8621	CDK13
ENSG00000065911	3594.659587	0.27013364	0.375849432	0.718728345	0.472308315	0.654054493	3084.505641	2879.246912	5826.81279	3246.643602	2714.780217	3815.968361	NoDiff	10797	MTHFD2
ENSG00000065923	342.9763672	-0.735273593	0.155290268	-4.734833689	2.19E-06	1.77E-05	223.1473992	260.5787811	288.398779	385.9717457	506.1287745	393.6327238	NoDiff	84679	SLC9A7
ENSG00000065970	730.0103795	-0.305307376	0.109729664	-2.782359529	0.005396522	0.019679134	652.1989895	658.8779065	648.1738445	772.9618865	877.3555216	770.4941286	NoDiff	55810	FOXJ2
ENSG00000065978	16099.94978	-0.02891574	0.083033619	-0.348241361	0.727658928	0.845080312	16205.57272	16621.55753	14989.02015	15650.69601	16369.42558	16763.42668	NoDiff	4904	YBX1
ENSG00000065989	34.76269151	0.049293589	0.347910787	0.141684566	0.887329167	0.940710324	39.55794804	37.65016609	28.93633234	28.51506301	39.38745327	34.5291863	NoDiff	5141	PDE4A
ENSG00000066027	1138.563878	-0.392738904	0.10175788	-3.859542893	0.000113599	0.000649084	910.8471114	1048.259887	994.4452882	1238.368451	1329.326548	1310.135983	NoDiff	5525	PPP2R5A
ENSG00000066032	4.66107153	-1.893503908	1.04062027	-1.819591606	0.068821221	0.162516846	1.01430636	2.972381533	1.929088823	11.20234618	1.969372663	8.878933621	NoDiff	1496	CTNNA2
ENSG00000066044	2344.797362	0.230545388	0.092824458	2.4836707	0.013003599	0.04149701	2519.536998	2666.226235	2409.43194	2272.039484	2171.233362	2030.316155	NoDiff	1994	ELAVL1
ENSG00000066084	1412.146818	-0.115705496	0.101798083	-1.136617635	0.255698165	0.432400337	1292.226303	1475.292034	1299.241322	1394.182902	1561.712522	1450.225825	NoDiff	57609	DIP2B
ENSG00000066117	829.8794727	-0.212891737	0.106107701	-2.006374034	0.044816357	0.115446587	763.7726891	768.8560233	773.564618	924.7027574	928.5592108	819.8215376	NoDiff	6602	SMARCD1
ENSG00000066135	1312.991882	-0.132026514	0.112339978	-1.175240688	0.239898436	0.414198622	1164.423701	1178.053881	1415.951196	1491.948832	1355.913079	1271.660604	NoDiff	9682	KDM4A
ENSG00000066136	758.2303547	0.706333109	0.108063524	6.536276849	6.31E-11	1.02E-09	890.5609842	986.830669	943.3244344	547.8965677	589.8271127	590.9423599	NoDiff	4802	NFYC
ENSG00000066185	217.7723952	-1.052288636	0.186045243	-5.656089978	1.55E-08	1.82E-07	121.7167632	116.9136736	186.1570714	296.3529762	272.7581139	312.7357731	Down (665 genes)	84217	ZMYND12
ENSG00000066230	23.01487434	-0.885185423	0.424363713	-2.085912145	0.036986582	0.098322972	18.25751448	13.87111382	16.39725499	26.47827279	28.55590362	34.5291863	NoDiff	6550	SLC9A3
ENSG00000066248	254.4328964	-0.443735484	0.152016312	-2.918999137	0.003511572	0.013593111	235.3190755	206.0851196	205.4479596	323.8496441	273.7428002	282.1527795	NoDiff	25791	NGEF
ENSG00000066279	948.6662968	0.856200857	0.111153489	7.702869832	1.33E-14	3.35E-13	1107.622545	1230.565955	1328.177655	677.2327464	634.1379976	714.2608824	NoDiff	259266	ASPM
ENSG00000066294	0.328849393	-1.855315808	3.783140742	-0.490416808	0.623838985	NA	0	0	0	0	0	1.97309636	NA	8832	CD84
ENSG00000066322	1389.391994	-0.223582283	0.115755208	-1.931509499	0.053420076	0.132993284	1422.057517	1312.801844	1111.155162	1647.763284	1391.361787	1451.212373	NoDiff	64834	ELOVL1
ENSG00000066336	4.832943964	-1.660692564	1.020758763	-1.626919724	0.103754148	0.224306932	2.02861272	4.953969222	0	10.18395107	3.938745327	7.892385441	NoDiff	6688	SPI1
ENSG00000066379	12.42738602	2.111889925	0.866516424	2.437218575	0.01480073	0.046296087	52.74393072	3.963175378	3.858177646	6.110370644	1.969372663	5.91928908	NoDiff	30834	ZNRD1
ENSG00000066405	0.666330897	0.028015983	2.718527661	0.010305572	0.991777489	NA	2.02861272	0	0	0	1.969372663	0	NoDiff	51208	CLDN18
ENSG00000066422	1523.734942	-0.177280015	0.105195147	-1.685248996	0.091940542	0.204145485	1328.741332	1370.267887	1591.498279	1519.4455	1619.809016	1712.647641	NoDiff	27107	ZBTB11
ENSG00000066427	583.1018676	0.150584851	0.119398768	1.261192677	0.207239436	0.373678406	598.4407524	569.7064605	672.2874548	530.5838509	538.6234235	588.9692635	NoDiff	4287	ATXN3
ENSG00000066455	1681.52667	-0.424794847	0.096410966	-4.406084314	1.05E-05	7.48E-05	1354.098991	1434.669487	1518.192904	1941.061075	1819.700341	2021.437221	NoDiff	9950	GOLGA5
ENSG00000066468	34.2166809	1.378990633	0.38904659	3.544538538	0.000393301	0.00197947	41.58656076	54.49366144	52.08539822	29.53345811	11.81623598	15.78477088	Up (812 genes)	2263	FGFR2
ENSG00000066557	1194.763966	-0.041139632	0.093905122	-0.438097851	0.661315352	0.801931489	1191.809973	1183.998644	1157.453294	1206.798202	1232.827287	1195.696394	NoDiff	55631	LRRC40
ENSG00000066583	585.0059271	1.278055096	0.128470098	9.948269013	2.57E-23	1.35E-21	816.5166199	910.539543	758.1319074	359.4934729	299.3446449	366.0093748	Up (812 genes)	51015	ISOC1
ENSG00000066629	329.7353947	0.713693466	0.133534961	5.344618827	9.06E-08	9.43E-07	412.8226886	406.2254762	409.9313749	255.6171719	235.3400333	258.4756232	NoDiff	2009	EML1
ENSG00000066651	409.7201984	0.230245154	0.149561652	1.539466512	0.123690447	0.256453914	485.8527465	366.5937224	474.5558504	390.0453261	322.9771168	418.2964284	NoDiff	60487	TRMT11
ENSG00000066654	1733.686322	0.322713505	0.108597292	2.971653346	0.002962009	0.011774377	1887.624136	1774.511775	2118.139528	1470.562535	1435.672672	1715.607285	NoDiff	55623	THUMPD1
ENSG00000066697	334.2244699	-0.039212011	0.135386617	-0.289629894	0.772099395	0.874970824	358.0501451	301.2013287	329.8741887	338.1071756	333.8086665	344.3053148	NoDiff	91283	MSANTD3
ENSG00000066735	5.836689512	1.526196438	0.921796104	1.655676815	0.097787285	0.214015246	13.18598268	9.907938444	2.893633234	5.091975537	2.954058995	0.98654818	NoDiff	26153	KIF26A
ENSG00000066739	1389.156519	-0.189117059	0.116072811	-1.629296794	0.103250204	0.223424902	1115.736996	1304.875493	1473.823861	1391.127717	1589.283739	1460.091307	NoDiff	55102	ATG2B
ENSG00000066777	1879.909777	-0.08071812	0.101808761	-0.792840609	0.427870693	0.614775332	1692.877315	1794.327652	1994.677843	1783.209833	2033.377275	1980.988746	NoDiff	10565	ARFGEF1
ENSG00000066813	0.33810212	1.878027287	3.742551076	0.50180405	0.615805364	NA	2.02861272	0	0	0	0	0	NA	348158	ACSM2B
ENSG00000066827	168.5600926	-0.051495307	0.180831832	-0.284769038	0.775821094	0.877110603	171.4177749	148.6190767	176.5116273	194.5134655	174.2894807	146.0091307	NoDiff	57623	ZFAT
ENSG00000066855	1772.789223	0.177506525	0.091973904	1.929966193	0.053611027	0.133361725	1832.851593	1827.023849	1985.032399	1702.756619	1607.99278	1681.078099	NoDiff	9650	MTFR1
ENSG00000066923	82.69828693	-0.258964695	0.252717273	-1.024720994	0.305494854	0.490302658	64.91560705	67.37398142	93.56080791	70.26926241	105.3614375	94.70862529	NoDiff	10734	STAG3
ENSG00000066926	3676.687554	-0.605091787	0.086663135	-6.982112795	2.91E-12	5.60E-11	2871.501305	2906.989139	2971.761332	4307.811304	4274.523366	4727.538879	NoDiff	2235	FECH
ENSG00000066933	760.7264876	-0.364139791	0.111463831	-3.266887454	0.001087369	0.004877058	598.4407524	707.4268049	689.6492542	838.1391733	886.2176986	844.4852421	NoDiff	4649	MYO9A
ENSG00000067048	1485.243199	-0.108107656	0.104894022	-1.030636956	0.302711099	0.487174995	1585.360841	1353.424391	1350.362176	1518.427105	1457.335771	1646.548913	NoDiff	8653	DDX3Y
ENSG00000067057	2821.091368	0.333346248	0.132289863	2.519817018	0.011741585	0.038182701	3721.490035	3258.720954	2456.694616	2749.66679	2292.34978	2447.626035	NoDiff	5214	PFKP
ENSG00000067064	1602.286981	-0.48669499	0.128402142	-3.790396186	0.000150407	0.000836059	1441.329338	1524.831727	1037.849787	1913.564407	1802.960673	1893.185958	NoDiff	3422	IDI1
ENSG00000067066	202.6198492	-0.148335239	0.183224001	-0.809584107	0.418179246	0.605085664	184.6037575	153.5730459	238.2424696	233.2124796	195.95258	210.1347624	NoDiff	6672	SP100
ENSG00000067082	219.8878639	0.072484903	0.167501231	0.432742512	0.665201842	0.804764419	250.5336709	194.1955935	231.4906588	228.120504	185.1210304	229.865726	NoDiff	1316	KLF6
ENSG00000067113	1624.407956	0.839880765	0.131383742	6.392577578	1.63E-10	2.47E-09	2518.522692	1995.458803	1739.073574	1298.453762	1112.695555	1082.243354	NoDiff	8611	PLPP1
ENSG00000067141	1001.830733	0.592174398	0.108342916	5.465741728	4.61E-08	5.03E-07	1184.709829	1168.145943	1260.659546	873.7830021	802.5193604	721.1667196	NoDiff	4756	NEO1
ENSG00000067167	2521.25815	0.066753325	0.098208714	0.679708786	0.496688872	0.673569675	2638.210843	2514.634777	2585.943567	2422.76196	2238.192032	2727.805718	NoDiff	23471	TRAM1
ENSG00000067177	1110.215024	-0.24927889	0.109888875	-2.268463403	0.023300977	0.067270481	1051.835695	905.5855738	1086.077007	1238.368451	1112.695555	1266.727863	NoDiff	5255	PHKA1
ENSG00000067182	956.1216956	0.022350526	0.103213468	0.216546606	0.8285617	0.906036401	990.9773138	888.7420784	1010.842543	940.9970792	965.9772914	939.1938674	NoDiff	7132	TNFRSF1A
ENSG00000067191	56.52159492	0.591510983	0.290123849	2.038822331	0.041467763	0.108188161	60.85838161	84.21747677	58.8372091	36.66222386	53.17306191	45.38121628	NoDiff	782	CACNB1
ENSG00000067208	530.4190178	0.163786067	0.125574211	1.304297001	0.192132337	0.354587244	500.0530355	574.6604298	606.6984348	460.3145885	532.7153055	508.0723127	NoDiff	7813	EVI5
ENSG00000067221	145.3839377	0.132629198	0.187639033	0.706831601	0.479671134	0.659446026	135.9170523	143.6651074	176.5116273	131.3729688	145.7335771	139.1032934	NoDiff	9399	STOML1
ENSG00000067225	23970.04303	0.199698944	0.127034322	1.572007793	0.115948744	0.243959929	29425.02751	27549.02284	19905.30302	24475.08961	21993.95391	20471.86128	NoDiff	5315	PKM
ENSG00000067248	1260.748799	0.207359538	0.11595599	1.788260689	0.073733959	0.171510263	1228.325002	1573.380625	1251.978646	1104.958691	1223.96511	1181.88472	NoDiff	54505	DHX29
ENSG00000067334	1835.016631	-0.048780813	0.090761219	-0.537463173	0.590947717	0.74968553	1776.050437	1881.517511	1754.506284	1832.092798	1939.832074	1826.100681	NoDiff	30836	DNTTIP2
ENSG00000067365	200.4472197	0.15254572	0.16472036	0.926089043	0.354399708	0.542521643	189.6752893	204.1035319	239.207014	184.3295144	196.9372663	188.4307024	NoDiff	79091	METTL22
ENSG00000067369	990.6342315	0.729678031	0.098855986	7.381222502	1.57E-13	3.53E-12	1243.539597	1271.188502	1193.141437	752.5939843	747.3769258	735.9649423	NoDiff	7158	TP53BP1
ENSG00000067445	8.714711049	0.943362502	0.734137465	1.28499436	0.198794255	0.362535793	10.1430636	4.953969222	19.29088823	5.091975537	8.862176986	3.94619272	NoDiff	7216	TRO
ENSG00000067533	906.6580172	-0.12944485	0.11575232	-1.118291622	0.263442464	0.441382415	804.3449435	973.9503491	819.8627497	865.6358412	991.5791361	984.5750837	NoDiff	51018	RRP15
ENSG00000067560	7972.097636	0.391640724	0.093003176	4.211046788	2.54E-05	0.00016666	9696.768802	9187.631319	8258.429251	7264.212301	6467.419827	6958.124314	NoDiff	387	RHOA
ENSG00000067596	1096.647816	0.062056842	0.116928116	0.530726431	0.595608367	0.753541877	1184.709829	1209.759284	966.4735003	1074.406838	1158.975812	985.5616319	NoDiff	1659	DHX8
ENSG00000067601	54.53637756	-0.660364383	0.28482233	-2.318513378	0.020421437	0.060388967	44.62947984	44.585723	37.61723205	71.28765751	73.85147488	55.24669808	NoDiff	NA	NA
ENSG00000067606	400.5259169	-0.027680993	0.127587577	-0.216956806	0.828242007	0.906036401	408.7654631	401.271507	380.0304981	423.6523646	417.5070047	371.9286639	NoDiff	5590	PRKCZ
ENSG00000067646	332.6043346	-0.056508608	0.147351654	-0.383494899	0.701352852	0.829112494	279.9485554	361.6397532	336.6259996	315.7024833	377.1348651	324.5743512	NoDiff	7544	ZFY
ENSG00000067704	6770.943672	0.060114216	0.08402978	0.715391807	0.474366974	0.655419066	7042.329058	6811.70768	6882.024376	6526.894243	6307.900641	7054.806036	NoDiff	55699	IARS2
ENSG00000067715	1.33890054	0.017195157	1.832644498	0.009382702	0.992513797	NA	4.05722544	0	0	1.018395107	0.984686332	1.97309636	NoDiff	6857	SYT1
ENSG00000067798	395.9108306	-3.115579022	0.169655068	-18.36419655	2.54E-75	3.95E-72	55.7868498	89.171446	100.3126188	684.3615121	758.2084754	687.6240815	Down (665 genes)	89795	NAV3
ENSG00000067829	1062.25874	-0.44325639	0.106837264	-4.148893104	3.34E-05	0.00021341	967.6482675	880.8157277	852.6572597	1319.840059	1216.08762	1136.503503	NoDiff	3421	IDH3G
ENSG00000067836	667.3932838	1.030803705	0.111554715	9.240341844	2.46E-20	1.01E-18	904.7612732	879.8249338	903.7781135	466.4249592	441.1394766	408.4309465	Up (812 genes)	79641	ROGDI
ENSG00000067840	59.04165771	0.449408424	0.282769204	1.58931177	0.111990023	0.237687647	82.15881517	67.37398142	54.97903145	59.06691622	48.24963026	42.42157174	NoDiff	57595	PDZD4
ENSG00000067842	0.820804326	0.553125542	2.224052672	0.248701638	0.803591582	NA	0	0.990793844	1.929088823	1.018395107	0	0.98654818	NoDiff	492	ATP2B3
ENSG00000067900	2065.684545	-0.410176957	0.122685722	-3.343314524	0.00082784	0.003835865	1504.216332	1892.416243	1925.230645	2043.91898	2667.515273	2360.809795	NoDiff	6093	ROCK1
ENSG00000067955	1315.989777	0.468726394	0.098927124	4.738097856	2.16E-06	1.75E-05	1524.502459	1562.481893	1496.972927	1018.395107	1116.6343	1176.951979	NoDiff	865	CBFB
ENSG00000067992	441.3616846	0.003920219	0.128656159	0.03047051	0.975691812	0.991663195	471.6524574	467.6546946	386.782309	439.9466864	437.2007313	444.9332292	NoDiff	5165	PDK3
ENSG00000068001	586.8882087	-0.746004643	0.14070677	-5.301839005	1.15E-07	1.17E-06	442.237573	524.1299437	349.165077	765.8331207	731.6219445	708.3415933	NoDiff	8692	HYAL2
ENSG00000068024	186.25373	0.456216107	0.177995173	2.563081347	0.010374774	0.034282581	179.5322257	212.0298827	254.6397246	158.8696367	150.6570088	161.7939015	NoDiff	9759	HDAC4
ENSG00000068028	328.8957631	0.483126176	0.141597426	3.411970039	0.000644952	0.003074084	374.2790469	344.7962579	431.1513519	281.0770496	280.6356045	261.4352677	NoDiff	11186	RASSF1
ENSG00000068078	48.11164046	-1.70643947	0.429740115	-3.970863809	7.16E-05	0.000428089	37.52933532	12.88031998	17.36179941	126.2809933	48.24963026	46.36776446	Down (665 genes)	2261	FGFR3
ENSG00000068079	58.0186208	-0.743225697	0.301812413	-2.462541851	0.013795607	0.043598706	30.4291908	48.54889838	51.12085381	68.23247219	92.56051518	57.21979444	NoDiff	3430	IFI35
ENSG00000068097	733.7799339	-0.07822215	0.105886744	-0.738734114	0.460068467	0.643951285	729.2862729	703.4636295	708.9401424	766.8515158	776.9175157	717.2205269	NoDiff	63897	HEATR6
ENSG00000068120	1135.097808	-0.024853201	0.10949236	-0.226985713	0.820434852	0.901819898	1159.35217	1180.035469	1036.885242	1059.130912	1268.275995	1106.907058	NoDiff	80347	COASY
ENSG00000068137	738.463004	-0.500785183	0.123724366	-4.047587389	5.17E-05	0.000318124	642.0559259	603.3934512	589.3366354	891.0957189	968.9313504	735.9649423	NoDiff	79990	PLEKHH3
ENSG00000068305	935.4596956	0.423591804	0.129794701	3.26355236	0.001100249	0.004927706	898.675435	1084.91926	1231.723213	720.0053409	883.2636396	794.171285	NoDiff	4205	MEF2A
ENSG00000068308	909.2453601	-0.111047428	0.108716176	-1.021443465	0.307044381	0.492195842	883.4608396	849.1103247	890.2744918	922.6659672	1041.798139	868.1623985	NoDiff	55593	OTUD5
ENSG00000068323	998.1169428	-0.177797914	0.108934749	-1.632150582	0.102647768	0.222483125	838.8313598	1003.674164	967.4380447	1017.376712	1120.573046	1040.80833	NoDiff	7030	TFE3
ENSG00000068354	290.1883805	0.030919929	0.143900953	0.214869523	0.829869047	0.906679028	320.5208098	293.2749779	266.2142576	297.3713713	294.4212132	269.3276532	NoDiff	4943	TBC1D25
ENSG00000068366	82.97326967	1.579178715	0.282173661	5.596478106	2.19E-08	2.50E-07	171.4177749	108.9873229	92.5962635	50.91975537	38.40276694	35.51573448	Up (812 genes)	2182	ACSL4
ENSG00000068383	626.2771496	-1.118663219	0.115846651	-9.656413927	4.62E-22	2.22E-20	382.3934978	395.3267439	407.0377416	844.249544	925.6051518	803.0502186	Down (665 genes)	3632	INPP5A
ENSG00000068394	290.8476401	-0.278769252	0.141251184	-1.973571084	0.048430534	0.122863558	279.9485554	269.4959257	239.207014	318.7576686	327.9005485	309.7761285	NoDiff	27238	GPKOW
ENSG00000068400	561.4818759	-0.242142176	0.129254899	-1.873369431	0.061017388	0.147721717	562.9400298	452.7927869	527.6057931	679.2695366	567.1793271	579.1037817	NoDiff	56850	GRIPAP1
ENSG00000068438	706.5478805	0.252658713	0.11804179	2.140417496	0.032321042	0.087992407	775.9443655	838.2115924	690.6137986	696.5822534	618.3830163	619.5522571	NoDiff	24140	FTSJ1
ENSG00000068489	632.7492662	1.31154629	0.116664192	11.24206383	2.53E-29	2.25E-27	893.6039032	848.1195308	964.5444115	341.162361	376.1501787	372.9152121	Up (812 genes)	55771	PRR11
ENSG00000068615	29.81070835	-0.003870736	0.396095727	-0.009772224	0.992203017	0.997322531	35.5007226	31.70540302	22.18452146	24.44148258	42.34151227	22.69060814	NoDiff	65055	REEP1
ENSG00000068650	2744.865892	-0.630097381	0.132633627	-4.750660849	2.03E-06	1.66E-05	1718.234974	2456.17794	2289.828433	2924.830748	3828.460458	3251.662802	NoDiff	23250	ATP11A
ENSG00000068654	1545.196765	0.99033286	0.105019798	9.429963495	4.10E-21	1.83E-19	1897.7672	2294.678544	1974.42241	1062.186097	1058.537807	983.5885355	NoDiff	25885	POLR1A
ENSG00000068697	3854.641255	-0.355673263	0.093622127	-3.79902993	0.000145264	0.000811342	3344.168069	3363.745102	3437.636282	4379.098961	3910.189423	4693.009693	NoDiff	9741	LAPTM4A
ENSG00000068724	71.20137992	0.286082035	0.271136292	1.055122624	0.291369246	0.474172312	66.94421977	64.40159989	103.206252	75.36123794	55.14243458	62.15253534	NoDiff	57217	TTC7A
ENSG00000068745	1987.970358	-0.33867259	0.093881231	-3.607457918	0.000309212	0.001600802	1734.463876	1725.962877	1806.591683	2213.990963	2376.048119	2070.76463	NoDiff	51447	IP6K2
ENSG00000068784	405.7159664	-0.461835772	0.135240932	-3.414911199	0.000638028	0.003044198	335.7354052	306.1552979	381.9595869	458.2777983	443.1088493	509.0588609	NoDiff	55133	SRBD1
ENSG00000068793	2255.583964	-0.400922784	0.094671051	-4.234903705	2.29E-05	0.000151622	2095.55694	1912.23212	1824.918026	2699.76543	2493.225792	2507.805474	NoDiff	NA	NA
ENSG00000068796	1210.83592	0.125523986	0.103456482	1.213302282	0.225014271	0.396082104	1168.480927	1358.378361	1263.553179	1109.032272	1134.358654	1231.212129	NoDiff	3796	KIF2A
ENSG00000068831	0.329808462	1.8474919	3.470994077	0.532265933	0.594541824	NA	1.01430636	0	0.964544411	0	0	0	NA	10235	RASGRP2
ENSG00000068878	2168.837463	-0.144893338	0.090745827	-1.596694229	0.110333883	0.235093712	2059.041911	2138.133116	1983.10331	2160.016023	2377.032805	2295.697615	NoDiff	23198	PSME4
ENSG00000068885	467.9235026	-0.261894077	0.135228328	-1.936680584	0.052784401	0.131674706	420.9371394	363.6213409	491.9176498	532.6206411	491.3584795	507.0857646	NoDiff	57560	IFT80
ENSG00000068903	742.7060629	-0.620804556	0.106853717	-5.809854592	6.25E-09	7.77E-08	579.1689316	580.6051928	596.0884463	944.0522645	902.9573662	853.3641758	NoDiff	22933	SIRT2
ENSG00000068912	739.07555	-0.60974437	0.115262709	-5.290040239	1.22E-07	1.24E-06	613.6553479	539.9826452	601.8757128	915.5372015	810.396851	953.0055419	NoDiff	27248	ERLEC1
ENSG00000068971	329.557577	0.155613967	0.142449666	1.092413707	0.274651301	0.453982588	378.3362723	332.9067317	330.8387331	305.5185322	348.5789614	281.1662313	NoDiff	5526	PPP2R5B
ENSG00000068976	4.151566193	0.56296689	1.013290144	0.55558311	0.57849588	0.739577403	4.05722544	5.944763066	4.822722057	7.128765751	1.969372663	0.98654818	NoDiff	5837	PYGM
ENSG00000068985	34.92993259	-0.379859952	0.34703919	-1.094573647	0.273703466	0.453099401	30.4291908	32.69619687	27.97178793	36.66222386	33.47933528	48.34086082	NoDiff	8712	PAGE1
ENSG00000069011	805.6825871	-0.808242179	0.414063064	-1.951978451	0.050940763	0.127984029	504.110261	843.1655616	409.9313749	839.1575684	1438.626731	799.1040259	NoDiff	5307	PITX1
ENSG00000069018	0.329557004	-0.00981744	3.518156131	-0.002790507	0.9977735	NA	0	0.990793844	0	0	0	0.98654818	NoDiff	57113	TRPC7
ENSG00000069020	490.6682278	0.325960093	0.131319653	2.482188209	0.013057829	0.041629987	474.6953765	603.3934512	559.4357586	416.5235989	471.6647529	418.2964284	NoDiff	375449	MAST4
ENSG00000069122	0.339465036	-1.894231606	3.736622382	-0.506936857	0.612199124	NA	0	0	0	2.036790215	0	0	NA	221395	ADGRF5
ENSG00000069188	0.490004098	0.873243147	2.844422518	0.30700191	0.758841918	NA	0	0.990793844	0.964544411	0	0.984686332	0	NoDiff	54549	SDK2
ENSG00000069206	399.1064151	-1.963964244	0.661608053	-2.968470888	0.002992855	0.011869046	272.8484109	61.42921835	154.3271058	843.2311489	368.2726881	694.5299188	NoDiff	8756	ADAM7
ENSG00000069248	2291.27885	0.003396866	0.094157423	0.036076454	0.971221397	0.988576009	2244.659975	2395.739516	2241.601212	2222.138124	2165.325244	2478.209028	NoDiff	55746	NUP133
ENSG00000069275	8543.778773	1.53466522	0.086909148	17.65827014	8.79E-70	9.10E-67	12359.323	12241.25795	13508.44448	4233.468461	4274.523366	4645.65538	Up (812 genes)	64710	NUCKS1
ENSG00000069329	3052.408064	0.294193727	0.088946979	3.307517908	0.000941267	0.004294141	3273.166624	3464.806074	3349.862741	2565.337275	2886.115638	2775.160031	NoDiff	55737	VPS35
ENSG00000069345	1932.763419	-0.076467733	0.0914747	-0.835944069	0.403186369	0.590560077	1830.82298	1971.67975	1842.279826	1888.104529	2033.377275	2030.316155	NoDiff	10294	DNAJA2
ENSG00000069399	90.81767048	-0.236708288	0.244015066	-0.970056038	0.332018561	0.518921776	107.5164742	75.30033217	67.5181088	88.60037434	115.2083008	90.76243257	NoDiff	602	BCL3
ENSG00000069424	563.3038683	0.283278706	0.121439168	2.33267989	0.019664952	0.058635996	674.5137295	634.1080604	546.8966813	507.1607634	514.9909515	502.1530237	NoDiff	8514	KCNAB2
ENSG00000069431	0.333475757	-0.009817363	3.503133133	-0.002802452	0.99776397	NA	1.01430636	0	0	0	0	0.98654818	NoDiff	10060	ABCC9
ENSG00000069482	564.1913748	0.310969248	0.124549175	2.496758788	0.012533418	0.040338511	669.4421977	628.1632974	576.7975581	511.2343439	449.0169673	550.4938845	NoDiff	51083	GAL
ENSG00000069493	53.10985632	-0.45690739	0.284460201	-1.606226064	0.108224249	0.231632784	39.55794804	41.61334147	53.04994263	65.17728687	59.0811799	60.17943898	NoDiff	29121	CLEC2D
ENSG00000069509	0.33048992	-0.009817422	3.514554608	-0.002793362	0.997771223	NA	0	0	0.964544411	1.018395107	0	0	NoDiff	139341	FUNDC1
ENSG00000069535	0.988527159	-0.017753507	2.044290117	-0.008684436	0.993070909	NA	1.01430636	0	1.929088823	1.018395107	1.969372663	0	NoDiff	4129	MAOB
ENSG00000069667	155.2051308	0.748155759	0.224917745	3.326352748	0.000879905	0.004047911	242.4192201	136.7295505	204.4834152	142.575315	94.52988785	110.4933962	NoDiff	6095	RORA
ENSG00000069696	9.913948188	0.281234685	0.623134888	0.451322322	0.651757259	0.794937301	10.1430636	11.88952613	10.60998853	7.128765751	9.846863317	9.865481801	NoDiff	1815	DRD4
ENSG00000069702	318.3864018	0.27745617	0.139405444	1.99028218	0.04655986	0.1190488	312.4063589	371.5476917	362.6686987	284.1322349	278.6662319	300.8971949	NoDiff	7049	TGFBR3
ENSG00000069712	172.8483068	0.079796449	0.181809456	0.438901532	0.660732886	0.801580792	184.6037575	145.6466951	202.5543264	172.1087731	153.6110678	178.5652206	NoDiff	23285	KIAA1107
ENSG00000069764	0.829097984	0.570351851	2.119356862	0.269115533	0.787840778	NA	1.01430636	0.990793844	0.964544411	1.018395107	0	0.98654818	NoDiff	8399	PLA2G10
ENSG00000069812	26.59470097	0.926892375	0.437193346	2.120097168	0.033997852	0.091606825	52.74393072	26.7514338	25.0781547	24.44148258	15.75498131	14.7982227	NoDiff	54626	HES2
ENSG00000069849	2287.669235	-0.736481787	0.104232704	-7.065745761	1.60E-12	3.20E-11	1669.548269	1890.434655	1588.604646	2594.870733	3062.374492	2920.182613	NoDiff	483	ATP1B3
ENSG00000069869	449.0163712	-0.368868635	0.144966373	-2.544511718	0.010943064	0.035889235	356.0215324	351.7318148	467.8040396	483.737676	567.1793271	467.6238374	NoDiff	4734	NEDD4
ENSG00000069943	371.7679571	0.086553292	0.135227883	0.640055075	0.522136795	0.695249273	380.364885	346.7778455	421.5059078	358.4750778	339.7167845	383.767242	NoDiff	9488	PIGB
ENSG00000069956	6295.404902	-1.347908673	0.259737805	-5.189497427	2.11E-07	2.05E-06	3307.65304	2660.281472	4685.756751	8897.718053	8103.96851	10117.05159	Down (665 genes)	5597	MAPK6
ENSG00000069966	349.3828354	-0.225888253	0.141558042	-1.595728864	0.110549341	0.235498923	358.0501451	315.0724425	293.2215011	410.4132283	338.7320981	380.8075975	NoDiff	10681	GNB5
ENSG00000069974	284.8679062	0.559322625	0.175327401	3.190160939	0.001421936	0.006173064	382.3934978	259.5879872	376.1723205	247.4700111	192.0138347	251.5697859	NoDiff	5873	RAB27A
ENSG00000069998	815.7942849	0.480512738	0.125632404	3.82475161	0.000130904	0.000737553	1072.121823	968.9963798	810.2173056	741.3916381	630.1992523	671.8393106	NoDiff	27440	HDHD5
ENSG00000070010	670.3866311	0.051368565	0.113440449	0.452824064	0.650675434	0.794443168	651.1846832	735.1690325	660.7129219	615.1106448	684.3570006	675.7855033	NoDiff	7353	UFD1
ENSG00000070018	1076.53772	-0.616682389	0.125713928	-4.905442062	9.32E-07	8.14E-06	694.7998567	901.6223984	952.9698785	1191.522276	1368.714001	1349.59791	NoDiff	4040	LRP6
ENSG00000070019	0.328849393	-1.855315808	3.783140742	-0.490416808	0.623838985	NA	0	0	0	0	0	1.97309636	NA	2984	GUCY2C
ENSG00000070031	3.470513289	0.402977364	1.045719124	0.385359084	0.699971392	0.828358776	4.05722544	2.972381533	4.822722057	3.055185322	1.969372663	3.94619272	NoDiff	6343	SCT
ENSG00000070047	1052.567364	-0.231233589	0.120301123	-1.92212328	0.054590247	0.135129905	1023.435117	1064.112589	817.9336609	1128.381779	1225.934483	1055.606553	NoDiff	57661	PHRF1
ENSG00000070061	759.0419243	-0.359258382	0.107143862	-3.353046789	0.000799272	0.003723872	658.2848277	693.5556911	643.3511224	807.5873201	858.6464813	892.826103	NoDiff	8518	ELP1
ENSG00000070081	2469.273857	-1.084017881	0.100921985	-10.74114707	6.52E-27	4.74E-25	1433.214887	1681.377154	1633.938233	3133.601745	3625.615073	3307.896048	Down (665 genes)	4925	NUCB2
ENSG00000070087	1484.923894	0.609836248	0.104603822	5.829961426	5.54E-09	6.94E-08	1673.605494	1745.778754	1962.847877	1213.926968	1081.185592	1232.198677	NoDiff	5217	PFN2
ENSG00000070159	1136.49383	0.412165544	0.094827581	4.346473236	1.38E-05	9.61E-05	1307.440898	1303.884699	1281.879523	993.9536247	967.9466641	963.8575719	NoDiff	5774	PTPN3
ENSG00000070182	35.81867753	0.730347954	0.362971019	2.012138477	0.044205342	0.114147789	50.715318	53.5028676	29.90087676	29.53345811	21.6630993	29.5964454	NoDiff	6710	SPTB
ENSG00000070190	0.329808462	1.8474919	3.470994077	0.532265933	0.594541824	NA	1.01430636	0	0.964544411	0	0	0	NA	27071	DAPP1
ENSG00000070214	2896.705005	-0.578097763	0.121674159	-4.751195868	2.02E-06	1.66E-05	2065.127749	2630.557657	2276.324811	2992.044825	4019.489606	3396.685384	NoDiff	23446	SLC44A1
ENSG00000070269	662.5732102	-0.488553551	0.109978391	-4.442268567	8.90E-06	6.43E-05	524.3963882	558.8077282	571.0102916	766.8515158	747.3769258	806.9964113	NoDiff	54916	TMEM260
ENSG00000070366	587.5505045	0.44984768	0.119648133	3.759755099	0.00017008	0.000931781	696.8284694	677.7029896	660.7129219	517.3447145	533.6999918	439.0139401	NoDiff	23293	SMG6
ENSG00000070367	1470.338848	1.107244892	0.098491851	11.24199493	2.54E-29	2.25E-27	1910.953182	2057.878815	2056.408685	903.3164602	890.1564439	1003.319499	Up (812 genes)	10640	EXOC5
ENSG00000070371	154.1546615	-0.043062446	0.180893149	-0.238054597	0.811838749	0.897988146	160.2604049	153.5730459	141.7880285	158.8696367	172.3201081	138.1167452	NoDiff	8218	CLTCL1
ENSG00000070388	2.631481121	-0.009716714	1.222474081	-0.007948401	0.99365816	NA	2.02861272	1.981587689	3.858177646	1.018395107	1.969372663	4.9327409	NoDiff	27006	FGF22
ENSG00000070404	148.8911128	-0.473110955	0.195102288	-2.424938022	0.015311	0.047612355	147.0744222	129.7939936	97.41898556	173.1271682	183.1516577	162.7804497	NoDiff	10272	FSTL3
ENSG00000070413	1312.852431	-0.290815673	0.125938786	-2.309182752	0.020933442	0.061648574	1242.525291	1319.737401	980.9416665	1453.249818	1597.16123	1283.499182	NoDiff	9993	DGCR2
ENSG00000070423	765.8834702	0.532550528	0.123132433	4.325022389	1.53E-05	0.000104792	963.5910421	980.885906	772.6000736	663.99361	633.1533113	581.0768781	NoDiff	55658	RNF126
ENSG00000070444	583.4982844	-0.51434075	0.114346844	-4.498075626	6.86E-06	5.02E-05	498.0244228	454.7743746	489.0240166	649.7360785	705.0354135	704.3954006	NoDiff	4335	MNT
ENSG00000070476	731.5583874	0.334994811	0.112948123	2.965917473	0.003017815	0.011957633	749.5724001	802.543014	896.0617583	627.3313861	648.9082926	664.9334734	NoDiff	79364	ZXDC
ENSG00000070495	383.5077313	-0.015355513	0.155837147	-0.098535641	0.921506972	0.957510818	367.1789024	467.6546946	309.6187561	413.4684136	386.9817284	356.143893	NoDiff	23210	JMJD6
ENSG00000070501	387.1650159	-0.284758113	0.132398164	-2.150770863	0.03149429	0.086271197	375.2933532	315.0724425	356.8814322	440.9650815	438.1854176	396.5923684	NoDiff	5423	POLB
ENSG00000070526	88.28247993	1.353383148	0.590754959	2.290938277	0.021966984	0.064184942	175.4750003	63.41080604	141.7880285	66.19568198	23.63247196	59.1928908	NoDiff	55808	ST6GALNAC1
ENSG00000070540	208.9665218	-0.362497712	0.172384107	-2.102848797	0.035478989	0.095061439	206.9184975	151.5914582	190.0152491	261.7275426	211.7075613	231.8388223	NoDiff	55062	WIPI1
ENSG00000070601	268.0969229	0.086572227	0.17303207	0.50032475	0.616846429	0.769900726	225.1760119	259.5879872	343.3778105	271.9114937	280.6356045	227.8926296	NoDiff	22844	FRMPD1
ENSG00000070610	1389.568879	0.044823732	0.110262178	0.406519556	0.684360891	0.817415218	1505.230638	1478.264416	1250.049557	1495.004018	1337.204039	1271.660604	NoDiff	57704	GBA2
ENSG00000070614	2333.258322	-0.399457909	0.101298907	-3.943358516	8.03E-05	0.000474976	2036.727171	2158.939787	1841.315281	2759.850741	2787.647005	2415.069945	NoDiff	3340	NDST1
ENSG00000070669	4917.387682	0.116383522	0.335262406	0.347141581	0.728484957	0.845767149	3992.309833	4035.503328	7318.962994	4627.587368	3701.435921	5828.526648	NoDiff	440	ASNS
ENSG00000070718	910.8536139	-0.102736801	0.110111663	-0.93302379	0.350807685	0.539016916	897.6611287	780.7455494	956.8280562	924.7027574	959.0844871	946.0997047	NoDiff	10947	AP3M2
ENSG00000070731	4.129603669	2.372500154	1.133165298	2.093692913	0.036287345	0.096767984	6.085838161	6.935556911	7.716355292	3.055185322	0.984686332	0	NoDiff	10610	ST6GALNAC2
ENSG00000070756	45885.07313	-0.150346607	0.082258949	-1.827723421	0.067591071	0.16028248	46209.76915	40826.65115	43452.72574	48697.61724	47300.39263	48823.28288	NoDiff	26986	PABPC1
ENSG00000070759	179.0007696	0.975392243	0.173482167	5.622435196	1.88E-08	2.17E-07	252.5622837	223.9194088	235.3488364	136.4649444	111.2695555	114.4395889	NoDiff	10420	TESK2
ENSG00000070761	566.6611721	0.589511216	0.126716655	4.652199943	3.28E-06	2.56E-05	697.8427757	731.2058572	613.4502457	496.9768124	404.7060823	455.7852592	NoDiff	29105	CFAP20
ENSG00000070770	649.2984324	0.551481575	0.125954654	4.378413628	1.20E-05	8.42E-05	746.529481	684.6385465	884.4872253	494.9400222	525.8225012	559.3728181	NoDiff	1459	CSNK2A2
ENSG00000070778	220.3852753	-0.104085529	0.160372349	-0.649024159	0.516322761	0.690940832	225.1760119	190.2324181	221.8452146	247.4700111	232.3859743	205.2020215	NoDiff	11099	PTPN21
ENSG00000070785	390.6593143	0.154871438	0.139836126	1.107520943	0.268068763	0.446749292	403.6939313	468.6454884	362.6686987	340.1439658	372.2114334	396.5923684	NoDiff	8891	EIF2B3
ENSG00000070814	985.6319596	-0.151028214	0.110058765	-1.372250662	0.169985419	0.324384633	994.0202329	978.9043183	829.5081939	1095.793135	1018.165667	997.4002101	NoDiff	6949	TCOF1
ENSG00000070831	2388.368241	-0.025123045	0.088460371	-0.284003382	0.776407789	0.877504783	2451.578472	2334.310297	2316.835676	2506.270359	2301.211957	2420.002686	NoDiff	998	CDC42
ENSG00000070882	237.0480472	1.067724365	0.15483541	6.895866813	5.35E-12	1.01E-10	307.3348271	351.7318148	303.8314896	155.8144514	148.6876361	154.8880643	Up (812 genes)	26031	OSBPL3
ENSG00000070886	0.827207991	-1.901957658	2.365058534	-0.804190523	0.421286951	NA	0	0.990793844	0	1.018395107	2.954058995	0	NA	2046	EPHA8
ENSG00000070950	767.268597	0.839031213	0.108555872	7.729026508	1.08E-14	2.77E-13	995.0345392	1010.609721	947.1826121	576.4116307	510.0675198	564.305559	NoDiff	56852	RAD18
ENSG00000070961	3971.75151	-0.612150786	0.280254746	-2.184265547	0.028942741	0.080345221	2299.432518	3569.830221	3555.310701	3721.215722	6047.94345	4636.776446	NoDiff	490	ATP2B1
ENSG00000070985	2.836254103	-0.171784768	1.249660153	-0.137465188	0.890663107	NA	6.085838161	0	1.929088823	4.073580429	1.969372663	2.95964454	NoDiff	29850	TRPM5
ENSG00000071051	321.9626387	-0.007094755	0.136135624	-0.052115345	0.958436786	0.979470128	330.6638734	336.8699071	296.1151343	314.6840882	337.7474118	315.6954176	NoDiff	8440	NCK2
ENSG00000071054	2294.808951	-0.602172066	0.113541257	-5.303552948	1.14E-07	1.16E-06	1621.87587	1915.204501	1931.017912	2391.191712	3056.466374	2853.097337	NoDiff	9448	MAP4K4
ENSG00000071073	246.2070466	0.017297787	0.16055827	0.107735261	0.914205698	0.954749358	240.3906073	223.9194088	278.7533349	210.8077872	257.0031326	266.3680086	NoDiff	11320	MGAT4A
ENSG00000071082	8196.051386	0.069655627	0.093655515	0.743742928	0.457032014	0.641829959	8706.805795	7978.862829	8495.707176	8842.724717	7402.871842	7749.335954	NoDiff	6160	RPL31
ENSG00000071127	2635.098542	-0.35006175	0.094200658	-3.716128516	0.000202299	0.001091288	2486.064889	2221.359799	2243.530301	3153.969647	2888.085011	2817.581602	NoDiff	9948	WDR1
ENSG00000071189	1435.93812	-0.383844196	0.095987286	-3.998906656	6.36E-05	0.000384353	1236.439453	1185.980232	1315.638577	1554.070934	1661.165842	1662.333683	NoDiff	23161	SNX13
ENSG00000071205	357.1181905	0.107745935	0.149358874	0.721389577	0.470669858	0.652658933	336.7497115	403.2530947	371.3495984	321.8128539	407.6601413	301.8837431	NoDiff	79658	ARHGAP10
ENSG00000071242	1116.832435	0.503492714	0.142930137	3.522649076	0.000427257	0.002130793	1127.908672	1131.48657	1669.626376	897.2060896	871.4474036	1003.319499	NoDiff	6196	RPS6KA2
ENSG00000071243	349.8932152	-0.402067394	0.152774017	-2.631778641	0.008493918	0.028934934	279.9485554	256.6156057	367.4914208	421.6155744	397.813278	375.8748566	NoDiff	54556	ING3
ENSG00000071246	58.34519888	0.985876073	0.277619907	3.551172112	0.00038352	0.001937044	78.10158973	82.23588909	72.34083086	33.60703854	37.41808061	46.36776446	NoDiff	22846	VASH1
ENSG00000071462	1506.240981	-0.07843137	0.094885736	-0.826587567	0.408470866	0.59609737	1539.717055	1391.074558	1465.142961	1597.861923	1486.876361	1556.773028	NoDiff	114049	BUD23
ENSG00000071537	3173.256749	0.315072795	0.119754219	2.630995373	0.00851352	0.028991102	3300.552896	3022.912019	4231.456333	2759.850741	2699.025235	3025.743268	NoDiff	6400	SEL1L
ENSG00000071539	1083.979338	0.526798246	0.1416506	3.718997626	0.000200015	0.001080533	1346.998846	1529.785696	962.6153226	867.6726314	885.2330122	911.5705184	NoDiff	9319	TRIP13
ENSG00000071553	2741.631693	-0.378409529	0.099110723	-3.81804833	0.000134512	0.000756506	2539.823126	2451.223971	2161.544026	3251.735578	3185.460283	2860.003174	NoDiff	537	ATP6AP1
ENSG00000071564	1009.37812	0.130790912	0.108470065	1.205778864	0.227902767	0.399731153	1147.180493	1078.974497	939.4662568	945.0706596	988.6250771	956.9517347	NoDiff	6929	TCF3
ENSG00000071575	5.953571636	1.36736204	0.838463065	1.630795794	0.102933415	0.222972523	9.128757241	7.926350755	8.680899703	4.073580429	3.938745327	1.97309636	NoDiff	28951	TRIB2
ENSG00000071626	3091.775729	0.101850138	0.097105608	1.048859483	0.294242796	0.477759812	3205.208098	3454.898135	2942.824999	2767.997902	3137.210653	3042.514587	NoDiff	26528	DAZAP1
ENSG00000071655	1405.798503	0.23198555	0.119688363	1.938246486	0.052593158	0.131267955	1713.163442	1544.647603	1298.276778	1271.975489	1423.856436	1182.871268	NoDiff	53615	MBD3
ENSG00000071794	6135.886602	-0.303557591	0.096545336	-3.144197354	0.001665431	0.007116765	5446.825154	5053.048606	5978.246262	6349.693494	6663.372407	7324.133689	NoDiff	6596	HLTF
ENSG00000071859	901.57083	0.242654828	0.118013497	2.056161658	0.039766937	0.104447085	1099.508094	969.9871737	862.3027038	882.948558	823.1977733	771.4806768	NoDiff	9130	FAM50A
ENSG00000071889	578.7444098	-0.675875078	0.113823513	-5.937921426	2.89E-09	3.73E-08	462.5237002	457.7467561	416.6831858	725.0973164	706.0200999	704.3954006	NoDiff	60343	FAM3A
ENSG00000071894	831.5673788	0.025274962	0.116725091	0.216534093	0.828571453	0.906036401	913.8900304	822.3588909	780.3164289	917.5739917	797.5959287	757.6690023	NoDiff	29894	CPSF1
ENSG00000071909	1.493745118	-0.346450738	1.64065799	-0.211165727	0.832757953	NA	1.01430636	0.990793844	1.929088823	3.055185322	0	1.97309636	NoDiff	140469	MYO3B
ENSG00000071967	1.991791416	-0.498159612	1.396454831	-0.356731633	0.721292722	NA	1.01430636	2.972381533	0.964544411	3.055185322	0.984686332	2.95964454	NoDiff	79901	CYBRD1
ENSG00000071994	1753.496557	0.043301727	0.088085638	0.491586689	0.623011556	0.774533554	1783.150581	1746.769548	1809.485316	1720.069336	1720.247022	1741.257538	NoDiff	5134	PDCD2
ENSG00000072042	8292.693884	-0.534178788	0.081138869	-6.583512897	4.59E-11	7.60E-10	6752.237439	6724.517822	6847.300777	10335.69194	9496.314983	9600.10034	NoDiff	51109	RDH11
ENSG00000072062	1278.209482	0.2456985	0.116889154	2.101978597	0.035555151	0.095223074	1367.284973	1525.82252	1267.411357	1139.584125	1326.372489	1042.781426	NoDiff	5566	PRKACA
ENSG00000072071	1660.922837	0.077860798	0.120565427	0.645797059	0.518410793	0.692642241	1798.365176	1895.388624	1423.667551	1657.947235	1738.956062	1451.212373	NoDiff	22859	ADGRL1
ENSG00000072110	1538.068346	-0.203515643	0.104991566	-1.938399925	0.05257445	0.131256436	1509.287864	1430.706311	1349.397632	1726.179707	1749.787612	1463.050951	NoDiff	87	ACTN1
ENSG00000072121	459.3552313	0.123352733	0.134762998	0.915330875	0.360017955	0.548328246	446.2947984	517.1943868	473.591306	377.8245848	490.3737932	450.8525183	NoDiff	23503	ZFYVE26
ENSG00000072133	947.4619125	-1.046911237	0.120207709	-8.709185535	3.06E-18	1.07E-16	521.3534691	629.1540912	703.152876	1227.166104	1330.311234	1273.6337	Down (665 genes)	27330	RPS6KA6
ENSG00000072134	497.4778693	0.629835118	0.137450126	4.582281117	4.60E-06	3.48E-05	679.5852613	558.8077282	574.8684692	392.0821163	442.124163	337.3994776	NoDiff	22905	EPN2
ENSG00000072135	1367.096269	0.125232268	0.09929931	1.261159495	0.207251389	0.373678406	1469.729916	1382.157413	1427.525729	1204.761412	1320.464371	1397.938771	NoDiff	26469	PTPN18
ENSG00000072163	3.771849416	0.112572419	1.066347646	0.105568216	0.915924944	0.95538878	2.02861272	2.972381533	6.75181088	1.018395107	2.954058995	6.905837261	NoDiff	55679	LIMS2
ENSG00000072182	0.328228777	-1.852996021	3.785962305	-0.489438582	0.624531227	NA	0	0	0	0	1.969372663	0	NA	55515	ASIC4
ENSG00000072195	7.324336187	0.797750071	0.845792168	0.943198698	0.345579279	0.533314436	14.20028904	6.935556911	6.75181088	9.165555966	6.892804322	0	NoDiff	10290	SPEG
ENSG00000072195	7.324336187	0.797750071	0.845792168	0.943198698	0.345579279	0.533314436	14.20028904	6.935556911	6.75181088	9.165555966	6.892804322	0	NoDiff	100996693	LOC100996693
ENSG00000072201	30.81632128	-0.132299538	0.361360541	-0.366115064	0.714279218	0.836101237	34.48641624	26.7514338	27.00724352	32.58864343	32.49464895	31.56954176	NoDiff	84708	LNX1
ENSG00000072210	3707.794455	-0.141198911	0.115083374	-1.22692711	0.219849988	0.389828247	3200.136566	3283.4908	4095.455571	3987.016845	3446.402161	4234.264789	NoDiff	224	ALDH3A2
ENSG00000072274	5300.707409	-0.879721924	0.412914479	-2.130518469	0.033128833	0.089719507	3838.135267	5500.887424	1859.641625	6811.026478	7489.524239	6305.029419	NoDiff	7037	TFRC
ENSG00000072310	4927.427246	0.699149471	0.135126646	5.174031096	2.29E-07	2.21E-06	7346.620966	6399.537441	4549.755989	3893.324495	3710.298098	3665.026489	NoDiff	6720	SREBF1
ENSG00000072315	0.494940769	2.433040431	2.758706846	0.881949611	0.377804057	NA	1.01430636	0.990793844	0.964544411	0	0	0	NA	7224	TRPC5
ENSG00000072364	6000.927519	-0.340740926	0.096503873	-3.530852344	0.000414223	0.002070225	4762.168361	5318.581357	5805.592813	6340.527938	7007.027937	6771.666708	NoDiff	27125	AFF4
ENSG00000072401	624.5719502	-0.239878178	0.139069893	-1.724874978	0.084550006	0.19117443	617.7125733	472.6086638	627.9184119	693.5270681	585.8883674	749.7766169	NoDiff	7321	UBE2D1
ENSG00000072415	2589.170035	-0.915595722	0.089532382	-10.2264198	1.51E-24	8.99E-23	1790.250726	1862.692427	1729.42813	3341.354347	3564.564521	3246.730061	NoDiff	64398	MPP5
ENSG00000072422	26.82782801	0.349356596	0.394977388	0.884497713	0.376427597	0.56448869	36.51502896	23.77905227	29.90087676	24.44148258	19.69372663	26.63680086	NoDiff	9886	RHOBTB1
ENSG00000072444	1.161365206	-2.490440845	2.000008976	-1.245214834	0.213052791	NA	0	0.990793844	0	2.036790215	2.954058995	0.98654818	NA	NA	NA
ENSG00000072501	3170.745696	0.103433438	0.099124921	1.043465519	0.296732742	0.480003543	3276.209543	3597.572449	2979.477687	3043.982976	3246.510836	2880.720686	NoDiff	8243	SMC1A
ENSG00000072506	1119.822698	-0.064646779	0.114840238	-0.562927944	0.573483951	0.736150889	1093.422256	1214.713253	976.1189444	1223.092524	1176.700166	1034.889041	NoDiff	3028	HSD17B10
ENSG00000072518	1105.011967	0.065401323	0.116582942	0.560985351	0.574807524	0.736941017	1185.724135	1189.943407	1014.700721	1078.480419	1204.271384	956.9517347	NoDiff	2011	MARK2
ENSG00000072571	1958.378805	0.958249454	0.117356419	8.16529223	3.21E-16	9.59E-15	2596.624282	2282.789018	2878.200524	1244.478821	1224.949797	1523.23039	NoDiff	3161	HMMR
ENSG00000072609	309.8706354	0.287583313	0.136269119	2.11040707	0.034823308	0.093533346	360.0787578	336.8699071	325.0514667	289.2242105	275.7121729	272.2872977	NoDiff	55743	CHFR
ENSG00000072657	4.449640875	1.513246096	1.018452361	1.485829042	0.137324346	0.277073288	6.085838161	7.926350755	5.787266469	0	3.938745327	2.95964454	NoDiff	29953	TRHDE
ENSG00000072682	271.7162038	-0.19421705	0.172976878	-1.122791967	0.261525858	0.439422889	281.9771681	252.6524303	225.7033923	355.4198925	229.4319153	285.112424	NoDiff	8974	P4HA2
ENSG00000072694	0.329808462	1.8474919	3.470994077	0.532265933	0.594541824	NA	1.01430636	0	0.964544411	0	0	0	NA	2213	FCGR2B
ENSG00000072736	660.3393383	0.399814402	0.117084695	3.414745221	0.000638417	0.003045273	695.814163	768.8560233	788.9973286	563.1724943	620.352389	524.8436318	NoDiff	4775	NFATC3
ENSG00000072756	1171.409798	-0.107437611	0.103379326	-1.039256253	0.298685575	0.482236236	1093.422256	1212.731666	1077.396108	1163.007213	1177.684853	1304.216694	NoDiff	51095	TRNT1
ENSG00000072778	4415.590843	0.106623752	0.097966845	1.088365679	0.276433706	0.456240532	4933.586135	4294.100522	4508.280579	4671.378357	3935.791268	4150.408194	NoDiff	37	ACADVL
ENSG00000072786	137.5347418	0.233064813	0.202484753	1.151024013	0.249722357	0.425501128	146.0601159	180.3244797	119.603507	115.0786471	133.9173411	130.2243598	NoDiff	6793	STK10
ENSG00000072803	1964.083211	0.71951729	0.088698783	8.11191839	4.98E-16	1.46E-14	2445.492634	2406.638248	2479.843682	1423.71636	1509.524147	1519.284197	NoDiff	23291	FBXW11
ENSG00000072818	80.13636434	-0.223788401	0.234526698	-0.954212903	0.339975885	0.526887722	82.15881517	66.38318758	73.30537527	84.52679391	92.56051518	81.88349895	NoDiff	9744	ACAP1
ENSG00000072832	230.1072306	0.674222208	0.153044353	4.405404009	1.06E-05	7.50E-05	270.8197981	298.2289472	279.7178793	172.1087731	170.3507354	189.4172506	NoDiff	1400	CRMP1
ENSG00000072840	732.3122932	0.459297001	0.108765457	4.222820474	2.41E-05	0.000159306	887.5180651	845.1471493	811.18185	615.1106448	649.892979	585.0230708	NoDiff	2121	EVC
ENSG00000072849	772.8734495	-0.152013641	0.103565418	-1.4678031	0.142157715	0.283782206	718.1289029	757.957291	720.5146754	803.5137397	809.4121647	827.7139231	NoDiff	51009	DERL2
ENSG00000072858	18.89794536	0.777788126	0.495069302	1.571069189	0.116166578	0.244252721	32.45780352	24.76984611	14.46816617	9.165555966	15.75498131	16.77131906	NoDiff	54847	SIDT1
ENSG00000072864	320.370709	0.914302	0.140017595	6.529907896	6.58E-11	1.06E-09	387.4650296	408.2070639	460.0876843	219.9733432	219.585052	226.9060814	NoDiff	54820	NDE1
ENSG00000072952	0.660046924	-0.026788135	2.426819892	-0.01103837	0.991192834	NA	0	0.990793844	0.964544411	1.018395107	0	0.98654818	NoDiff	10335	MRVI1
ENSG00000072954	68.17090306	0.032428731	0.250963255	0.129217046	0.897185908	0.946331164	64.91560705	77.28191986	64.62447557	66.19568198	71.88210222	64.1256317	NoDiff	79041	TMEM38A
ENSG00000072958	563.689475	-0.132464414	0.128429616	-1.031416417	0.302345585	0.4867581	530.4822263	614.2921835	468.768584	625.2945959	579.9802494	563.3190108	NoDiff	8907	AP1M1
ENSG00000073008	716.1087754	0.081139961	0.109684062	0.739760721	0.459445196	0.643368341	793.1875736	721.2979187	694.4719763	679.2695366	714.8822768	693.5433706	NoDiff	5817	PVR
ENSG00000073009	73.95744437	0.360388092	0.264669614	1.361652692	0.173307518	0.32870371	76.07297701	100.0701783	73.30537527	66.19568198	79.75959287	48.34086082	NoDiff	NA	NA
ENSG00000073050	132.383947	0.954280883	0.197411409	4.833970282	1.34E-06	1.13E-05	188.660983	163.4809843	171.6889052	104.8946961	85.66771086	79.91040259	NoDiff	7515	XRCC1
ENSG00000073060	1896.559246	0.032107411	0.142320118	0.225599945	0.821512584	0.902312335	2326.81879	2021.219443	1405.341208	1904.398851	1919.153661	1802.423525	NoDiff	949	SCARB1
ENSG00000073067	21.38091616	0.150014151	0.433247089	0.346255416	0.729150772	0.845767149	27.38627172	21.79746458	18.32634382	20.36790215	21.6630993	18.74441542	NoDiff	54905	CYP2W1
ENSG00000073111	1720.132549	1.073796984	0.139603577	7.691758395	1.45E-14	3.64E-13	2447.521247	2793.047847	1756.435373	1115.142643	1166.853303	1041.794878	Up (812 genes)	4171	MCM2
ENSG00000073146	14.11698316	0.382460413	0.603765965	0.633458054	0.526434564	0.699172665	7.100144521	9.907938444	30.86542117	11.20234618	12.80092231	12.82512634	NoDiff	54456	MOV10L1
ENSG00000073150	147.7883159	-1.707803892	0.189833351	-8.996332221	2.33E-19	8.84E-18	72.01575157	65.39239373	70.41174204	239.3228502	218.6003656	220.9867923	Down (665 genes)	56666	PANX2
ENSG00000073169	265.0647887	0.32068742	0.154931276	2.069868839	0.038464629	0.101542041	316.4635843	314.0816487	252.7106358	258.6723573	221.5544246	226.9060814	NoDiff	83642	SELENOO
ENSG00000073331	279.3874151	-0.420946806	0.191309592	-2.200343446	0.027782537	0.077738518	211.9900293	185.2784489	319.2642002	297.3713713	285.5590362	376.8614048	NoDiff	80216	ALPK1
ENSG00000073350	507.4107197	-0.552966946	0.140602525	-3.932837958	8.39E-05	0.000493909	384.4221105	469.6362822	380.0304981	580.4852112	699.1272955	530.7629209	NoDiff	3993	LLGL2
ENSG00000073417	529.5912142	-0.13366844	0.117150976	-1.14099297	0.253872848	0.430133668	518.31055	493.4153345	503.4921828	567.2460748	514.0062652	581.0768781	NoDiff	5151	PDE8A
ENSG00000073464	378.0480896	-0.574926819	0.14303549	-4.019469697	5.83E-05	0.000354949	263.7196536	287.3302149	359.7750655	436.891501	456.8944579	463.6776446	NoDiff	1183	CLCN4
ENSG00000073536	586.9096889	0.758755027	0.130032785	5.835105556	5.38E-09	6.74E-08	776.9586718	810.4693647	625.989323	462.3513787	406.675455	439.0139401	NoDiff	54475	NLE1
ENSG00000073578	1921.230174	0.17043696	0.101495745	1.679252274	0.093102888	0.206161138	2193.944657	2108.409301	1801.768961	1759.786745	1865.980599	1797.490784	NoDiff	6389	SDHA
ENSG00000073584	1827.740755	-0.24635225	0.093683393	-2.629625617	0.008547895	0.029086889	1607.675581	1623.911111	1784.407161	1964.484162	1922.10772	2063.858793	NoDiff	6605	SMARCE1
ENSG00000073598	2.326311245	0.842146286	1.371454964	0.614053183	0.539180184	NA	3.04291908	4.953969222	0.964544411	2.036790215	0	2.95964454	NoDiff	54752	FNDC8
ENSG00000073605	122.1302238	0.571067806	0.197410606	2.892791925	0.003818342	0.014577628	146.0601159	131.7755813	160.1143723	95.72914009	95.51457418	103.5875589	NoDiff	55876	GSDMB
ENSG00000073614	1497.617976	-0.727100551	0.126483662	-5.748572918	9.00E-09	1.09E-07	956.4908976	1262.271358	1165.169649	1681.370322	2159.417126	1760.988501	NoDiff	5927	KDM5A
ENSG00000073670	130.673424	0.201613527	0.195640227	1.030532061	0.30276031	0.487174995	164.3176303	129.7939936	125.3907735	118.1338324	123.0857915	123.3185225	NoDiff	4185	ADAM11
ENSG00000073711	482.4577789	-0.567239809	0.123913906	-4.5776929	4.70E-06	3.55E-05	359.0644515	393.3451562	413.7895525	606.963484	585.8883674	535.6956618	NoDiff	5523	PPP2R3A
ENSG00000073712	482.7963088	0.638348533	0.129018804	4.94771703	7.51E-07	6.66E-06	534.5394518	592.494719	636.5993116	359.4934729	417.5070047	356.143893	NoDiff	10979	FERMT2
ENSG00000073734	7.445760088	-5.360884651	1.358830519	-3.945219492	7.97E-05	0.000472051	0	0.990793844	0	10.18395107	22.64778563	10.85202998	Down (665 genes)	8647	ABCB11
ENSG00000073737	0.502897967	-0.911050472	2.820885014	-0.322966185	0.746720851	NA	1.01430636	0	0	1.018395107	0.984686332	0	NoDiff	10170	DHRS9
ENSG00000073756	0.333846907	-1.87354641	3.455277577	-0.542227468	0.587661815	NA	0	0	0	1.018395107	0.984686332	0	NA	5743	PTGS2
ENSG00000073792	2.166772905	-0.244260202	1.395023094	-0.17509402	0.861005757	NA	2.02861272	1.981587689	1.929088823	5.091975537	1.969372663	0	NoDiff	10644	IGF2BP2
ENSG00000073803	1216.08774	-0.150847466	0.095206373	-1.584426131	0.113096779	0.239446887	1171.523846	1098.790373	1187.354171	1282.15944	1273.199427	1283.499182	NoDiff	9175	MAP3K13
ENSG00000073849	256.6547324	0.899670106	0.159509001	5.640246624	1.70E-08	1.98E-07	361.0930642	299.219741	342.4132661	153.7776612	181.182285	202.2423769	NoDiff	6480	ST6GAL1
ENSG00000073905	70.11713953	0.263363782	0.272216713	0.967478369	0.33330495	0.520233895	97.37341057	78.27271371	54.01448704	56.0117309	66.95867056	68.07182442	NoDiff	NA	NA
ENSG00000073910	706.9361793	0.28178847	0.125929385	2.237670497	0.025242551	0.071741378	689.7283249	826.3220662	811.18185	595.7611378	728.6678855	589.9558117	NoDiff	10129	FRY
ENSG00000073921	3094.326985	-0.272860899	0.084738657	-3.220028601	0.001281778	0.005629729	2804.557086	2774.222764	2829.008759	3283.305826	3335.132606	3539.73487	NoDiff	8301	PICALM
ENSG00000073969	1946.542605	-0.892226615	0.103419008	-8.627298109	6.28E-18	2.14E-16	1196.881505	1471.328859	1420.773918	2549.042954	2626.158447	2415.069945	NoDiff	4905	NSF
ENSG00000074047	3.485436451	2.574474682	1.254747914	2.051786382	0.040190427	0.105351406	8.114450881	4.953969222	4.822722057	2.036790215	0.984686332	0	NoDiff	2736	GLI2
ENSG00000074054	1254.186565	0.403700368	0.104835281	3.850806358	0.00011773	0.000668786	1342.941621	1525.82252	1416.91574	1005.155971	1174.730794	1059.552745	NoDiff	23332	CLASP1
ENSG00000074071	797.6928294	-0.257269551	0.12012915	-2.141608012	0.032225038	0.087795201	695.814163	841.1839739	643.3511224	883.9669532	877.3555216	844.4852421	NoDiff	65993	MRPS34
ENSG00000074181	705.6893244	-0.40632414	0.142225729	-2.856896177	0.004278057	0.016101713	724.2147411	589.5223374	507.3503604	926.7395477	743.4381805	742.8707796	NoDiff	4854	NOTCH3
ENSG00000074201	2712.69084	-0.302825115	0.097621398	-3.102036232	0.001921944	0.008079453	2524.60853	2354.126174	2408.467395	2957.419392	2731.519884	3300.003662	NoDiff	1207	CLNS1A
ENSG00000074211	651.0538677	0.441170403	0.118182564	3.732956763	0.000189245	0.00102652	825.6453771	739.1322079	684.8265321	577.4300259	518.9296968	560.3593663	NoDiff	5522	PPP2R2C
ENSG00000074219	104.328721	0.2839547	0.229941123	1.234901772	0.216867064	0.386230309	93.31618513	131.7755813	118.6389626	72.30605262	105.3614375	104.5741071	NoDiff	8463	TEAD2
ENSG00000074266	381.2312538	-0.166223745	0.144210524	-1.152646429	0.249055538	0.424792373	397.6080932	384.4280116	296.1151343	393.1005114	384.0276694	432.1081029	NoDiff	8726	EED
ENSG00000074276	17.53988452	-0.561949534	0.475793694	-1.181078147	0.23757168	0.411459572	14.20028904	11.88952613	16.39725499	20.36790215	19.69372663	22.69060814	NoDiff	54825	CDHR2
ENSG00000074317	2.681451291	0.362101681	1.339730509	0.270279492	0.786945242	NA	7.100144521	0.990793844	0.964544411	4.073580429	0	2.95964454	NoDiff	6620	SNCB
ENSG00000074319	1231.49441	0.047598745	0.097250635	0.489444049	0.624527357	0.77550911	1291.211996	1267.225327	1196.999615	1272.993884	1188.516402	1172.019238	NoDiff	7251	TSG101
ENSG00000074356	769.325824	-0.008847131	0.106230361	-0.083282511	0.933626907	0.964326738	716.1002902	798.5798386	786.1036953	764.8147256	784.7950064	765.5613877	NoDiff	55421	NCBP3
ENSG00000074370	1.642274496	0.580760761	1.580855049	0.367371292	0.713342083	NA	2.02861272	0.990793844	2.893633234	0	2.954058995	0.98654818	NoDiff	489	ATP2A3
ENSG00000074410	719.9720754	0.213676304	0.127180841	1.680098215	0.092938208	0.205943374	837.8170534	822.3588909	659.7483774	618.1658301	739.4994351	642.2428652	NoDiff	771	CA12
ENSG00000074416	443.5269138	-0.701286748	0.129210316	-5.427482645	5.72E-08	6.15E-07	379.3505787	313.0908548	321.193289	536.6942216	532.7153055	578.1172335	NoDiff	11343	MGLL
ENSG00000074527	5.675630338	0.508638391	0.968082232	0.525408249	0.59929942	0.756626358	10.1430636	7.926350755	1.929088823	8.147160859	5.90811799	0	NoDiff	59277	NTN4
ENSG00000074582	475.1600193	0.168230883	0.124631199	1.349829614	0.177070643	0.333991299	488.8956656	553.853759	465.8749507	426.70755	462.8025759	452.8256147	NoDiff	617	BCS1L
ENSG00000074590	167.2601677	0.534674413	0.17664251	3.026872833	0.002470979	0.010036398	221.1187865	194.1955935	178.4407161	146.6488955	132.9326548	130.2243598	NoDiff	9891	NUAK1
ENSG00000074603	1331.940965	-0.231592568	0.099883125	-2.318635598	0.020414803	0.060378936	1118.779915	1266.234533	1290.560423	1408.440433	1420.902377	1486.728107	NoDiff	54878	DPP8
ENSG00000074621	305.8887658	-0.432551675	0.148892919	-2.905119189	0.003671133	0.014105237	238.3619946	237.7905227	304.796034	329.9600148	364.3339427	360.0900857	NoDiff	9187	SLC24A1
ENSG00000074657	1258.509286	0.53312497	0.098372309	5.419461791	5.98E-08	6.41E-07	1450.458095	1444.577425	1570.278302	972.5673275	1049.67563	1063.498938	NoDiff	55205	ZNF532
ENSG00000074660	23.05918119	0.21731026	0.43663212	0.497696459	0.618698005	0.771130833	31.44349716	17.8342892	25.0781547	28.51506301	16.73966764	18.74441542	NoDiff	8578	SCARF1
ENSG00000074695	7509.892417	-0.736553804	0.10079253	-7.307622928	2.72E-13	5.87E-12	5782.560559	5287.866748	5829.706423	9962.959335	8154.187513	10042.07392	NoDiff	3998	LMAN1
ENSG00000074696	4330.016426	-0.332126095	0.101757902	-3.263885055	0.001098957	0.004925103	4100.840614	4113.776042	3287.167354	4829.229599	4877.151401	4771.933547	NoDiff	51495	HACD3
ENSG00000074706	15.81099113	-0.792454027	0.581144892	-1.363608349	0.172690863	0.327767751	17.24320812	3.963175378	13.50362176	31.57024833	12.80092231	15.78477088	NoDiff	26034	IPCEF1
ENSG00000074755	1156.433819	0.241164973	0.111844065	2.156260807	0.031063306	0.085215935	1237.453759	1343.516453	1177.708726	1058.112517	1177.684853	944.1266083	NoDiff	23140	ZZEF1
ENSG00000074800	34268.50874	0.837145038	0.135786884	6.165139156	7.04E-10	9.91E-09	54649.81237	42419.84765	34753.49969	27787.9289	22339.57881	23660.385	NoDiff	2023	ENO1
ENSG00000074803	0.829243829	0.571675016	2.356859775	0.242557925	0.808347879	NA	0	2.972381533	0	1.018395107	0.984686332	0	NoDiff	6557	SLC12A1
ENSG00000074842	831.4700838	-0.103079151	0.114932405	-0.896867608	0.369789567	0.558384742	861.1460997	844.1563554	700.2592427	884.9853483	819.259028	879.0144284	NoDiff	56005	MYDGF
ENSG00000074855	315.9661273	0.274443409	0.151060551	1.816777496	0.06925119	0.163345817	397.6080932	322.9987933	317.3351114	285.1506301	254.0490736	318.6550622	NoDiff	57719	ANO8
ENSG00000074935	673.2015863	0.792505117	0.357724125	2.215408637	0.026732029	0.075308153	640.0273132	665.8134634	1254.872279	456.2410081	420.4610637	601.7943898	NoDiff	51175	TUBE1
ENSG00000074964	136.2341811	-0.068557876	0.19315728	-0.354932911	0.722639852	0.841551268	148.0887286	115.9228798	135.0362176	137.4833395	154.5957541	126.278167	NoDiff	55160	ARHGEF10L
ENSG00000074966	13.36645733	-0.770766648	0.602097353	-1.280136252	0.200497221	0.364855582	7.100144521	13.87111382	8.680899703	9.165555966	28.55590362	12.82512634	NoDiff	7294	TXK
ENSG00000075043	33.65909893	0.420397181	0.459563442	0.914775073	0.360309723	0.548503532	61.87268797	23.77905227	29.90087676	50.91975537	17.72435397	17.75786724	NoDiff	3785	KCNQ2
ENSG00000075073	4.439336999	-0.54512605	0.995005193	-0.547862517	0.583786308	0.744061258	3.04291908	2.972381533	4.822722057	1.018395107	9.846863317	4.9327409	NoDiff	6865	TACR2
ENSG00000075089	868.9892319	0.097593756	0.105239553	0.927348635	0.353745551	0.541831952	894.6182096	858.0274693	942.35989	845.2679391	791.6878107	881.974073	NoDiff	64431	ACTR6
ENSG00000075131	434.8355387	-0.610094996	0.13245706	-4.605983234	4.11E-06	3.13E-05	312.4063589	393.3451562	326.9805555	499.0136026	544.5315415	532.7360172	NoDiff	54962	TIPIN
ENSG00000075142	526.8379357	0.430193101	0.128436332	3.349465798	0.000809676	0.003762931	600.4693652	595.4671005	618.2729677	502.0687879	382.0582967	462.6910965	NoDiff	6717	SRI
ENSG00000075151	2235.757547	-0.683726518	0.107791975	-6.34301873	2.25E-10	3.35E-09	1534.645523	1626.883493	1985.032399	2682.452713	2769.922651	2815.608506	NoDiff	8672	EIF4G3
ENSG00000075188	432.1810865	-0.11531196	0.129679993	-0.889203932	0.37389349	0.562243807	381.3791914	434.9584977	428.2577187	462.3513787	405.6907687	480.4489637	NoDiff	79023	NUP37
ENSG00000075218	426.4493097	1.265716627	0.129117096	9.802858563	1.09E-22	5.54E-21	610.6124288	636.0896481	560.4003031	262.7459377	254.0490736	234.7984669	Up (812 genes)	51512	GTSE1
ENSG00000075223	1396.085317	-1.037961854	0.134295383	-7.728946699	1.08E-14	2.77E-13	1084.293499	780.7455494	878.6999588	1759.786745	2193.881147	1679.105002	Down (665 genes)	10512	SEMA3C
ENSG00000075234	500.336909	-0.03206482	0.126483532	-0.253509842	0.799874256	0.891541886	517.2962436	538.0010575	429.2222631	510.2159488	511.0522062	496.2337346	NoDiff	55020	TTC38
ENSG00000075239	3457.715553	-0.928633749	0.087722149	-10.58608069	3.46E-26	2.33E-24	2479.97905	2366.0157	2299.473877	4716.187742	4288.308975	4596.327971	NoDiff	38	ACAT1
ENSG00000075240	220.1094055	-0.724455165	0.158276722	-4.577142843	4.71E-06	3.55E-05	177.503613	156.5454274	163.9725499	265.801123	299.3446449	257.489075	NoDiff	23151	GRAMD4
ENSG00000075275	327.9857078	0.362373579	0.156817903	2.31079214	0.020844339	0.061454179	434.1231221	347.7686394	325.0514667	323.8496441	289.4977815	247.6235932	NoDiff	9620	CELSR1
ENSG00000075290	12.56345299	1.107234414	0.57098422	1.939168152	0.052480866	0.131040361	19.27182084	14.86190767	17.36179941	7.128765751	7.877490654	8.878933621	NoDiff	7479	WNT8B
ENSG00000075292	1997.218624	-0.12735926	0.093117298	-1.367729334	0.171396814	0.325909398	1874.438153	1879.535923	1973.457866	1933.932309	2150.554949	2171.392544	NoDiff	27332	ZNF638
ENSG00000075303	655.1562092	-0.095281981	0.123917423	-0.768915125	0.441943698	0.627924124	669.4421977	557.8169344	673.2519992	702.6926241	606.5667804	721.1667196	NoDiff	55972	SLC25A40
ENSG00000075336	902.2609192	-0.044104601	0.123341374	-0.357581557	0.720656482	0.840356514	864.1890188	1042.315124	759.0964518	890.0773238	928.5592108	929.3283856	NoDiff	29090	TIMM21
ENSG00000075340	9.775404768	-0.254314352	0.625281726	-0.40671963	0.684213921	0.817292081	9.128757241	9.907938444	7.716355292	11.20234618	10.83154965	9.865481801	NoDiff	119	ADD2
ENSG00000075391	298.247756	0.482710214	0.157530713	3.064229225	0.002182316	0.009013305	285.0200872	395.3267439	362.6686987	226.0837138	269.8040549	250.5832377	NoDiff	9462	RASAL2
ENSG00000075399	133.3680875	-0.327781378	0.216500958	-1.513995047	0.130027096	0.265921686	101.430636	137.7203444	115.7453294	118.1338324	188.0750894	139.1032934	NoDiff	9605	VPS9D1
ENSG00000075407	1288.711527	-0.453893934	0.108021619	-4.201880496	2.65E-05	0.000172946	966.6339612	1108.698312	1187.354171	1405.385248	1576.482817	1487.714656	NoDiff	7587	ZNF37A
ENSG00000075413	1760.998225	-0.091935849	0.09103352	-1.009912046	0.312537431	0.498400723	1686.791477	1673.450803	1754.506284	1741.455634	1894.536502	1815.248651	NoDiff	4140	MARK3
ENSG00000075415	6390.666369	0.236811086	0.081796876	2.895111598	0.003790238	0.014491124	6981.470676	7189.200135	6571.441075	5869.011003	5814.572789	5918.302532	NoDiff	5250	SLC25A3
ENSG00000075420	1312.294473	-1.54460565	0.110199615	-14.01643416	1.24E-44	3.11E-42	665.3849722	690.5833096	653.961111	2217.046149	1817.730968	1829.060326	Down (665 genes)	64778	FNDC3B
ENSG00000075426	399.3638335	0.192669655	0.126331698	1.525109363	0.127231822	0.261585641	430.0658967	405.2346824	442.7258849	351.346312	383.042983	383.767242	NoDiff	2355	FOSL2
ENSG00000075461	12.12434798	0.502671823	0.675034397	0.74466105	0.456476651	0.641480873	17.24320812	10.89873229	14.46816617	17.31271682	0.984686332	11.83857816	NoDiff	27092	CACNG4
ENSG00000075539	1196.33145	-0.063903012	0.098969594	-0.645683276	0.518484494	0.69266375	1114.72269	1223.630398	1170.956916	1292.343391	1180.638912	1195.696394	NoDiff	285527	FRYL
ENSG00000075568	1201.929008	0.739858995	0.099973065	7.400583277	1.36E-13	3.06E-12	1427.129049	1598.150471	1485.398394	865.6358412	895.0798756	940.1804156	NoDiff	23505	TMEM131
ENSG00000075618	207.63055	0.063150567	0.186502614	0.338604193	0.734907924	0.849570527	275.8913299	185.2784489	175.5470829	212.8445774	195.95258	200.2692806	NoDiff	6624	FSCN1
ENSG00000075624	25794.44346	-0.085590706	0.102515948	-0.834901377	0.403773239	0.591154763	27501.90265	25599.14056	21987.7544	28165.75348	27397.91249	24114.19717	NoDiff	60	ACTB
ENSG00000075643	693.1467748	0.139285912	0.311642169	0.4469418	0.654917082	0.797405564	605.540897	544.9366144	1029.168887	640.5705225	565.2099544	773.4537732	NoDiff	55034	MOCOS
ENSG00000075651	228.630236	-5.233243594	0.519552266	-10.07260277	7.30E-24	4.07E-22	5.0715318	18.82508304	11.57453294	491.8848368	553.3937184	291.0317131	Down (665 genes)	5337	PLD1
ENSG00000075673	6.933796601	2.079532397	0.828936795	2.508674255	0.012118518	0.03918952	12.17167632	9.907938444	11.57453294	2.036790215	3.938745327	1.97309636	NoDiff	479	ATP12A
ENSG00000075702	192.677644	1.350479424	0.181593122	7.436842382	1.03E-13	2.37E-12	284.0057808	314.0816487	232.4552032	100.8211156	122.1011051	102.6010107	Up (812 genes)	284403	WDR62
ENSG00000075711	1887.677627	-0.308363794	0.090008719	-3.425932475	0.000612693	0.002939126	1653.319367	1675.432391	1731.357219	2005.219966	2174.18742	2086.549401	NoDiff	1739	DLG1
ENSG00000075785	4961.416419	-0.277771922	0.086679908	-3.204571036	0.001352639	0.005907528	4488.305643	4778.598712	4189.016379	5504.425555	5465.993828	5342.158395	NoDiff	7879	RAB7A
ENSG00000075790	1225.565631	-0.526366547	0.120925949	-4.352800643	1.34E-05	9.36E-05	1062.993065	832.2668293	1117.906973	1513.335129	1337.204039	1489.687752	NoDiff	55973	BCAP29
ENSG00000075826	73.3649929	-0.532399916	0.245153235	-2.171702594	0.029878103	0.082597124	56.80115616	57.46604298	65.58901998	95.72914009	78.77490654	85.82969167	NoDiff	25956	SEC31B
ENSG00000075856	1208.502135	0.072201761	0.097017527	0.744213578	0.456747275	0.641616251	1225.282083	1296.949142	1194.105981	1142.63931	1224.949797	1167.086497	NoDiff	9733	SART3
ENSG00000075886	70.17595758	0.587288011	0.262628403	2.236193817	0.025339078	0.071982768	102.4449424	72.32795064	78.12809733	48.88296515	53.17306191	66.09872806	NoDiff	113457	TUBA3D
ENSG00000075891	7.77370031	0.809019797	0.723152298	1.118740546	0.263250842	0.441238115	12.17167632	5.944763066	11.57453294	6.110370644	5.90811799	4.9327409	NoDiff	5076	PAX2
ENSG00000075914	719.7069163	-0.094857352	0.123081256	-0.770688854	0.44089138	0.627434008	803.3306372	666.8042573	618.2729677	778.053862	743.4381805	708.3415933	NoDiff	23016	EXOSC7
ENSG00000075945	591.3152406	0.371893617	0.137251542	2.709576959	0.006736907	0.023744252	640.0273132	590.5131313	770.6709848	493.9216271	462.8025759	589.9558117	NoDiff	22920	KIFAP3
ENSG00000075975	671.6092458	-0.081046306	0.109207394	-0.742132038	0.45800734	0.642497222	653.2132959	615.2829774	689.6492542	696.5822534	691.2498049	683.6778888	NoDiff	23609	MKRN2
ENSG00000076003	1678.033208	0.459736362	0.137212036	3.350554184	0.0008065	0.003751918	1926.167778	2401.684279	1501.795649	1422.697965	1435.672672	1380.180904	NoDiff	4175	MCM6
ENSG00000076043	1167.132302	-1.095240693	0.112180921	-9.763163714	1.62E-22	8.05E-21	794.2018799	666.8042573	771.6355292	1712.940571	1618.824329	1438.387247	Down (665 genes)	25996	REXO2
ENSG00000076053	543.553603	-0.989469006	0.12313368	-8.035730014	9.30E-16	2.65E-14	353.9929197	338.8514948	399.3213863	761.7595403	737.5300625	669.8662143	NoDiff	10179	RBM7
ENSG00000076067	142.0739142	1.316843757	0.193183637	6.816538795	9.33E-12	1.70E-10	209.9614165	178.342892	219.9161258	85.54518902	82.71365187	75.96420987	Up (812 genes)	5939	RBMS2
ENSG00000076108	2540.397414	-0.34541819	0.091032113	-3.794465246	0.000147962	0.000824638	2333.918935	2272.881079	2106.564995	2900.389266	2933.380582	2695.249628	NoDiff	11176	BAZ2A
ENSG00000076201	600.9203327	0.44539367	0.125999671	3.534879631	0.000407961	0.002042804	715.0859839	761.9204663	601.8757128	548.9149628	492.3431659	485.3817046	NoDiff	25930	PTPN23
ENSG00000076242	1372.21922	0.035082219	0.091827975	0.382042824	0.702429601	0.829476111	1359.170523	1408.908847	1398.589397	1348.355122	1379.545551	1338.74588	NoDiff	4292	MLH1
ENSG00000076248	843.1410189	0.4177694	0.126019477	3.315117722	0.000916045	0.004192427	1079.221967	968.9963798	844.9409044	802.4953446	637.0920566	726.0994605	NoDiff	7374	UNG
ENSG00000076258	63.80199429	-1.294702012	0.276693972	-4.679184023	2.88E-06	2.27E-05	43.61517348	26.7514338	40.51086528	88.60037434	86.65239719	96.68172165	Down (665 genes)	2329	FMO4
ENSG00000076321	618.7512607	-0.205319278	0.113063782	-1.815959759	0.069376545	0.163579356	543.668209	579.614399	600.9111683	685.3799072	678.4488826	624.484998	NoDiff	27252	KLHL20
ENSG00000076344	99.22321057	0.103689352	0.223385143	0.464173001	0.642523803	0.788321096	105.4878614	82.23588909	120.5680514	98.78432541	88.62176986	99.64136619	NoDiff	8786	RGS11
ENSG00000076351	514.6963215	-0.098770323	0.135210896	-0.730490854	0.465090201	0.648154659	436.1517348	572.6788421	482.2722057	565.2092846	555.3630911	476.502771	NoDiff	113235	SLC46A1
ENSG00000076356	20.85227923	0.746787997	0.466112947	1.602161024	0.109120006	0.233093848	34.48641624	21.79746458	22.18452146	10.18395107	21.6630993	14.7982227	NoDiff	5362	PLXNA2
ENSG00000076382	1428.550878	1.126830898	0.109880804	10.25502964	1.12E-24	6.79E-23	2045.855928	2060.851196	1772.832628	798.4217641	960.0691735	933.2745783	Up (812 genes)	10615	SPAG5
ENSG00000076513	1694.021815	-0.470334003	0.091908899	-5.117393523	3.10E-07	2.91E-06	1434.229193	1405.936465	1420.773918	1964.484162	1871.888717	2066.818437	NoDiff	88455	ANKRD13A
ENSG00000076554	9408.357339	-0.649998489	0.088188619	-7.370548479	1.70E-13	3.77E-12	7778.715475	6672.005748	7521.517321	11501.75434	11251.02603	11725.12512	NoDiff	7163	TPD52
ENSG00000076555	303.2857504	-0.26210731	0.145269536	-1.804282694	0.071187001	0.167045794	303.2776017	273.4591011	250.781547	358.4750778	332.8239801	300.8971949	NoDiff	32	ACACB
ENSG00000076604	2366.292704	-0.555653369	0.100204149	-5.545213192	2.94E-08	3.29E-07	2017.45535	1985.550864	1745.825385	2713.004566	3062.374492	2673.545568	NoDiff	9618	TRAF4
ENSG00000076641	560.9824647	-0.561344215	0.177612016	-3.160508107	0.001574942	0.006757993	377.321966	524.1299437	458.1585954	547.8965677	900.9879935	557.3997217	NoDiff	55824	PAG1
ENSG00000076650	292.7132078	0.014190921	0.146867097	0.096624236	0.923024809	0.958157775	270.8197981	330.925144	280.6824237	295.3345811	310.1761945	268.341105	NoDiff	55094	GPATCH1
ENSG00000076662	362.9781701	-0.184518613	0.148665349	-1.241167591	0.214543844	0.383228633	335.7354052	395.3267439	288.398779	409.3948331	403.721396	345.291863	NoDiff	3385	ICAM3
ENSG00000076685	1576.993475	-0.710825974	0.098025434	-7.25144427	4.12E-13	8.76E-12	1114.72269	1213.722459	1259.695001	2070.397253	1938.847387	1864.57606	NoDiff	22978	NT5C2
ENSG00000076706	4.805687684	0.702499605	0.932807294	0.753102607	0.451388258	0.637308352	9.128757241	1.981587689	6.75181088	4.073580429	3.938745327	2.95964454	NoDiff	4162	MCAM
ENSG00000076716	458.5950773	0.120834394	0.13225726	0.913631464	0.360910528	0.549059163	519.3248564	501.3416853	412.8250081	469.4801445	433.261986	415.3367838	NoDiff	2239	GPC4
ENSG00000076770	459.7630961	2.164652257	0.157015158	13.78626295	3.08E-43	7.27E-41	605.540897	746.0677648	903.7781135	169.0535878	159.5191857	174.6190279	Up (812 genes)	55796	MBNL3
ENSG00000076826	535.4907774	-0.089070069	0.12622471	-0.70564685	0.480407781	0.659830444	578.1546252	508.2772422	470.6976728	552.9885433	592.7811717	510.0454091	NoDiff	57662	CAMSAP3
ENSG00000076864	200.0334066	-0.381224708	0.164118889	-2.322856982	0.020186837	0.059923539	196.7754339	165.462572	159.1498279	236.2676649	219.585052	222.9598887	NoDiff	5909	RAP1GAP
ENSG00000076924	637.3641738	0.138279329	0.114221941	1.210619671	0.226041202	0.397278195	709.0001457	665.8134634	628.8829563	645.662498	602.628035	572.1979444	NoDiff	56949	XAB2
ENSG00000076928	317.8974941	0.202128865	0.139437653	1.449600315	0.147170008	0.291283173	356.0215324	360.6489594	303.8314896	301.4449518	302.2987038	283.1393277	NoDiff	9138	ARHGEF1
ENSG00000076928	317.8974941	0.202128865	0.139437653	1.449600315	0.147170008	0.291283173	356.0215324	360.6489594	303.8314896	301.4449518	302.2987038	283.1393277	NoDiff	100505585	LOC100505585
ENSG00000076944	333.2578932	-0.277420711	0.134303848	-2.065619978	0.038864377	0.102437632	304.291908	317.0540302	282.6115126	384.9533506	351.5330204	359.1035375	NoDiff	6813	STXBP2
ENSG00000076984	783.6535033	-0.10878778	0.107233182	-1.014497357	0.31034549	0.495961511	789.1303481	752.0125279	721.4792198	762.7779354	844.8608726	831.6601158	NoDiff	5609	MAP2K7
ENSG00000077044	466.3133962	0.326689932	0.12276456	2.661109473	0.007788363	0.026855579	532.510839	498.3693037	525.6767042	440.9650815	380.0889241	420.2695247	NoDiff	8527	DGKD
ENSG00000077063	13.10691649	-0.488313735	0.55529199	-0.879381917	0.379194234	0.566719205	13.18598268	9.907938444	9.645444115	17.31271682	10.83154965	17.75786724	NoDiff	83992	CTTNBP2
ENSG00000077080	1.165930727	-0.407802762	1.825573169	-0.223383411	0.823237114	NA	2.02861272	0.990793844	0	1.018395107	0.984686332	1.97309636	NoDiff	51412	ACTL6B
ENSG00000077092	69.84693921	0.941023126	0.267854641	3.513185815	0.000442768	0.002196972	91.28757241	71.3371568	112.8516961	51.93815047	43.3261986	48.34086082	NoDiff	5915	RARB
ENSG00000077097	3873.400825	-0.235179048	0.091712469	-2.564308317	0.010338166	0.03417374	3428.355497	3502.45624	3744.361405	3846.47832	4364.129822	4354.623667	NoDiff	7155	TOP2B
ENSG00000077147	5252.621519	-0.655696925	0.080394702	-8.155971837	3.46E-16	1.03E-14	4133.298417	4154.39859	3949.809365	6352.748679	6409.323333	6516.150729	NoDiff	56889	TM9SF3
ENSG00000077150	639.1181786	-0.236771386	0.134008417	-1.766839667	0.077255084	0.178009703	664.3706659	598.439482	497.7049163	780.0906522	652.8470379	641.256317	NoDiff	4791	NFKB2
ENSG00000077152	1357.034082	0.928259125	0.105958701	8.760574801	1.94E-18	6.88E-17	1767.935986	1958.79943	1610.789167	934.8867085	893.1105029	976.6826983	NoDiff	29089	UBE2T
ENSG00000077157	770.1819877	0.220163263	0.115019117	1.914144958	0.055601636	0.137129387	777.9729782	853.0735	855.550893	631.4049665	738.5147488	764.5748396	NoDiff	4660	PPP1R12B
ENSG00000077232	2307.5962	-0.481045269	0.12296763	-3.911966669	9.15E-05	0.000533727	1690.848702	1752.714311	2335.16202	2762.905926	2469.59332	2834.352921	NoDiff	54431	DNAJC10
ENSG00000077235	2471.099966	-0.121306581	0.118044924	-1.027630645	0.304123603	0.4887757	2291.318067	2710.811958	2099.813184	2571.447646	2883.161579	2270.047362	NoDiff	2975	GTF3C1
ENSG00000077238	109.0370267	1.540080396	0.220184595	6.994496577	2.66E-12	5.18E-11	148.0887286	188.2508304	150.4689282	57.03012601	58.09649357	52.28705354	Up (812 genes)	3566	IL4R
ENSG00000077254	1706.030484	-0.131825759	0.092445136	-1.425989131	0.153871479	0.300941206	1589.418066	1645.708576	1649.370944	1677.296742	1831.516577	1842.872	NoDiff	23032	USP33
ENSG00000077264	13.24253038	0.812510845	0.571642524	1.421361796	0.155211607	0.303053103	22.31473992	14.86190767	13.50362176	6.110370644	13.78560864	8.878933621	NoDiff	5063	PAK3
ENSG00000077274	3.171694773	-0.783384531	1.175585438	-0.666378219	0.505169381	NA	3.04291908	3.963175378	0	6.110370644	2.954058995	2.95964454	NoDiff	827	CAPN6
ENSG00000077279	0.328228777	-1.852996021	3.785962305	-0.489438582	0.624531227	NA	0	0	0	0	1.969372663	0	NA	1641	DCX
ENSG00000077312	1047.328163	0.441775359	0.100965538	4.375506415	1.21E-05	8.52E-05	1216.153326	1254.345007	1148.772394	935.9051036	852.7383633	876.0547839	NoDiff	6626	SNRPA
ENSG00000077327	2.344211163	-1.889053499	1.460139952	-1.293748244	0.195752395	NA	1.01430636	1.981587689	0	7.128765751	2.954058995	0.98654818	NA	9576	SPAG6
ENSG00000077348	150.3989969	0.618220102	0.179401746	3.446009387	0.000568931	0.002753305	186.6323703	180.3244797	179.4052605	129.3361786	111.2695555	115.4261371	NoDiff	56915	EXOSC5
ENSG00000077380	1099.949185	-0.140646798	0.096183779	-1.462271495	0.143666827	0.285875652	1082.264886	1040.333537	1016.62981	1161.988817	1138.2974	1160.18066	NoDiff	1781	DYNC1I2
ENSG00000077454	512.3204326	0.311698758	0.117082837	2.662207083	0.00776301	0.026787994	562.9400298	556.8261406	582.5848245	448.0938472	485.4503616	438.027392	NoDiff	4034	LRCH4
ENSG00000077458	588.6695056	0.201405028	0.133650121	1.506957312	0.131821599	0.268589032	598.4407524	542.9550267	747.5219189	522.4366901	551.4243458	569.2382999	NoDiff	143684	FAM76B
ENSG00000077463	300.1383785	0.052916189	0.154294571	0.34295561	0.731631855	0.847202944	316.4635843	308.1368856	292.2569567	335.0519903	310.1761945	238.7446596	NoDiff	51548	SIRT6
ENSG00000077514	604.9643862	1.228320338	0.114369421	10.73993666	6.61E-27	4.77E-25	848.9744234	888.7420784	806.359128	353.3831022	358.4258248	373.9017602	Up (812 genes)	10714	POLD3
ENSG00000077522	0.653410876	-1.478397883	2.553838817	-0.5788924	0.562661778	NA	0	0	0.964544411	0	1.969372663	0.98654818	NA	88	ACTN2
ENSG00000077549	1353.781247	0.209495383	0.099159534	2.112710439	0.034625559	0.093055878	1575.217777	1415.844404	1364.830342	1280.12265	1263.352564	1223.319743	NoDiff	832	CAPZB
ENSG00000077585	552.9429293	0.236504395	0.12819089	1.844939183	0.065046386	0.155515214	661.3277468	537.0102637	596.0884463	565.2092846	477.5728709	480.4489637	NoDiff	7107	GPR137B
ENSG00000077616	257.5705966	-0.292882283	0.157550858	-1.858969781	0.063031422	0.151631964	202.861272	243.7352857	247.8879137	254.5987768	275.7121729	320.6281585	NoDiff	10003	NAALAD2
ENSG00000077684	507.7161529	0.939811878	0.126572901	7.425063894	1.13E-13	2.58E-12	597.4264461	673.7398142	731.1246639	345.2359414	366.3033154	332.4667367	NoDiff	79960	JADE1
ENSG00000077713	0.329246696	-0.009817447	3.519357587	-0.002789556	0.997774259	NA	0	0.990793844	0	0	0.984686332	0	NoDiff	203427	SLC25A43
ENSG00000077721	1756.388339	-0.34548096	0.092678436	-3.72773834	0.000193206	0.00104648	1478.858673	1549.601573	1612.718256	1873.846997	2001.867312	2021.437221	NoDiff	7319	UBE2A
ENSG00000077782	198.1823443	0.292491311	0.163942117	1.784113304	0.074405256	0.172746691	207.9328038	223.9194088	222.809759	160.906427	198.906639	174.6190279	NoDiff	2260	FGFR1
ENSG00000077800	1.649919393	-0.578527511	1.587070041	-0.364525507	0.71546563	NA	2.02861272	0.990793844	0.964544411	0	1.969372663	3.94619272	NoDiff	8468	FKBP6
ENSG00000077809	1555.385858	0.307464748	0.093645743	3.283275227	0.001026084	0.004637921	1673.605494	1827.023849	1660.945477	1366.686234	1414.994259	1389.059838	NoDiff	NA	NA
ENSG00000077935	2.974785449	-0.006164618	1.136141366	-0.005425925	0.99567076	NA	2.02861272	4.953969222	1.929088823	2.036790215	2.954058995	3.94619272	NoDiff	27127	SMC1B
ENSG00000077942	10.6044359	1.23632016	0.627661412	1.969724658	0.048869935	0.123648504	17.24320812	15.85270151	11.57453294	7.128765751	5.90811799	5.91928908	NoDiff	2192	FBLN1
ENSG00000077943	2.616525262	-1.161747576	1.418020324	-0.819274277	0.412629945	NA	0	0	4.822722057	1.018395107	3.938745327	5.91928908	NA	8516	ITGA8
ENSG00000077984	0.984693409	0.993414219	2.094637806	0.474265392	0.635310668	NA	0	2.972381533	0.964544411	0	0.984686332	0.98654818	NoDiff	8530	CST7
ENSG00000078018	395.1971289	-1.552134905	0.176769765	-8.780545175	1.63E-18	5.79E-17	195.7611275	223.9194088	183.2634382	711.85818	634.1379976	422.2426211	Down (665 genes)	4133	MAP2
ENSG00000078043	2308.317248	-0.103659468	0.092373596	-1.122176383	0.261787452	0.439743427	2354.205062	2265.945522	2056.408685	2386.099736	2337.645352	2449.599131	NoDiff	9063	PIAS2
ENSG00000078061	797.522572	-0.075830704	0.1293129	-0.586412526	0.557598329	0.723890722	817.5309262	873.8801708	638.5284004	831.0104076	870.4627173	753.7228096	NoDiff	369	ARAF
ENSG00000078070	1702.028212	-1.163387086	0.105173007	-11.06165087	1.93E-28	1.55E-26	1040.678325	937.2909768	1173.850549	2303.609733	2296.288526	2460.451161	Down (665 genes)	56922	MCCC1
ENSG00000078114	1336.418726	0.487851781	0.136455612	3.575168319	0.000350003	0.001783721	1543.77428	1240.473893	1896.294313	1118.197828	1023.089099	1196.682942	NoDiff	10529	NEBL
ENSG00000078124	631.9754973	0.493333303	0.108324708	4.55420849	5.26E-06	3.93E-05	734.3578047	732.196651	750.4155521	516.3263194	526.8071875	531.7494691	NoDiff	55331	ACER3
ENSG00000078140	4615.468802	-0.05351748	0.082425951	-0.649279495	0.516157737	0.690893229	4532.935123	4536.845014	4519.855112	4673.415148	4518.725576	4911.03684	NoDiff	3093	UBE2K
ENSG00000078142	945.4445162	-0.192233808	0.100357524	-1.915489741	0.055430076	0.136808802	882.4465333	918.4658938	846.8699933	980.7144884	1021.119726	1023.050463	NoDiff	5289	PIK3C3
ENSG00000078177	758.3172149	0.055007175	0.136561535	0.402801384	0.687094343	0.819492184	632.9271687	765.8836417	919.2108241	714.9133653	703.0660409	813.9022486	NoDiff	55728	N4BP2
ENSG00000078237	226.7210618	0.681136869	0.176467602	3.859840911	0.000113461	0.000648492	253.57659	320.0264117	264.2851687	156.8328465	213.676934	151.9284197	NoDiff	57103	TIGAR
ENSG00000078246	664.304368	-0.032369677	0.108322887	-0.298825832	0.76507294	0.87029091	655.2419086	678.6937834	636.5993116	694.5454632	649.892979	670.8527624	NoDiff	7289	TULP3
ENSG00000078269	146.3875215	0.23547857	0.182660523	1.289159618	0.197342601	0.360755864	149.1030349	175.3705105	150.4689282	130.3545737	129.9785958	143.0494861	NoDiff	8871	SYNJ2
ENSG00000078304	2764.50707	0.040887681	0.085875904	0.476125185	0.633985196	0.782681344	2738.627172	2797.011023	2875.306891	2701.80222	2640.928742	2833.366373	NoDiff	5527	PPP2R5C
ENSG00000078319	211.0074788	0.036671305	0.158321769	0.231625158	0.816829165	0.900460251	219.0901738	197.167975	224.7388479	218.9549481	192.998521	213.0944069	NoDiff	NA	NA
ENSG00000078369	8254.155204	0.26727701	0.086743671	3.081227786	0.002061489	0.008577547	8945.16779	9691.945386	8412.756357	7422.063542	7696.308369	7356.689779	NoDiff	2782	GNB1
ENSG00000078399	7.39569898	0.181647761	0.760815077	0.238754155	0.811296221	0.897707895	5.0715318	6.935556911	11.57453294	3.055185322	10.83154965	6.905837261	NoDiff	3205	HOXA9
ENSG00000078401	0.820830479	3.16428218	2.290427842	1.3815245	0.16711775	NA	1.01430636	1.981587689	1.929088823	0	0	0	NA	1906	EDN1
ENSG00000078403	582.1578574	0.626466258	0.114431882	5.474577952	4.39E-08	4.80E-07	681.613874	694.5464849	743.6637412	433.8363157	472.6494392	466.6372892	NoDiff	8028	MLLT10
ENSG00000078487	69.73514309	-1.448803284	0.311530736	-4.650595003	3.31E-06	2.58E-05	29.41488444	22.78825842	59.80175351	88.60037434	117.1776735	100.6279144	Down (665 genes)	55063	ZCWPW1
ENSG00000078549	0.33810212	1.878027287	3.742551076	0.50180405	0.615805364	NA	2.02861272	0	0	0	0	0	NA	117	ADCYAP1R1
ENSG00000078618	2538.374675	-0.328714931	0.088969154	-3.694706715	0.000220141	0.001176294	2130.043356	2294.678544	2326.48112	2717.078146	2852.636303	2909.330583	NoDiff	4898	NRDC
ENSG00000078668	2369.875237	0.027260113	0.088304883	0.308704481	0.757546335	0.865057356	2303.489744	2527.515097	2345.772009	2333.143191	2324.844429	2384.486951	NoDiff	7419	VDAC3
ENSG00000078674	2296.305734	0.121844363	0.102712266	1.18626886	0.23551614	0.408697516	2248.7172	2213.433448	2717.121607	2261.855533	2171.233362	2165.473255	NoDiff	5108	PCM1
ENSG00000078687	257.1468139	0.758836496	0.160520732	4.727342611	2.27E-06	1.84E-05	294.1488444	347.7686394	327.9450999	165.9984025	224.5084836	182.5114133	NoDiff	57690	TNRC6C
ENSG00000078699	2156.431402	-0.141378637	0.103363045	-1.367787071	0.171378736	0.325909398	1932.253616	1934.029584	2285.970255	2286.297016	2401.649963	2098.387979	NoDiff	9139	CBFA2T2
ENSG00000078725	1.503973997	1.00850932	1.782532185	0.565773414	0.571547821	NA	5.0715318	0	0.964544411	1.018395107	1.969372663	0	NA	1620	BRINP1
ENSG00000078747	1730.017695	-0.389739886	0.101297976	-3.847459748	0.000119349	0.000677571	1372.356505	1467.365684	1653.229121	1897.270085	1936.878015	2053.006763	NoDiff	83737	ITCH
ENSG00000078795	5.116773924	-0.679668551	0.888967638	-0.764559386	0.444533961	0.630402291	3.04291908	1.981587689	6.75181088	6.110370644	5.90811799	6.905837261	NoDiff	27039	PKD2L2
ENSG00000078804	776.0167167	0.20729204	0.108150811	1.916694272	0.055276783	0.136484709	872.3034697	814.4325401	808.2882168	755.6491696	735.5606898	669.8662143	NoDiff	58476	TP53INP2
ENSG00000078808	2341.207289	-0.231384959	0.098836681	-2.34108386	0.019227848	0.057516801	2307.546969	2219.378211	1934.876089	2668.195181	2454.823025	2462.424257	NoDiff	51150	SDF4
ENSG00000078814	20.50542223	-0.526294663	0.454061993	-1.159081075	0.246423139	0.421731332	19.27182084	10.89873229	20.25543264	20.36790215	25.60184463	26.63680086	NoDiff	57644	MYH7B
ENSG00000078898	0.328228777	-1.852996021	3.785962305	-0.489438582	0.624531227	NA	0	0	0	0	1.969372663	0	NA	80341	BPIFB2
ENSG00000078900	100.4099574	-0.30274681	0.23400952	-1.29373715	0.195756228	0.358892841	105.4878614	88.18065215	76.19900851	106.9314863	136.8714001	88.78933621	NoDiff	7161	TP73
ENSG00000078902	917.6697393	-0.133008167	0.121839927	-1.091663224	0.274981155	0.45429593	914.9043368	960.0792352	751.3800965	1005.155971	1013.242235	861.2565612	NoDiff	54472	TOLLIP
ENSG00000078967	385.5914381	-0.388202915	0.132232268	-2.935765385	0.003327259	0.01297401	320.5208098	346.7778455	334.6969108	452.1674277	467.7260076	391.6596275	NoDiff	51619	UBE2D4
ENSG00000079101	100.3209295	-0.721733968	0.220556234	-3.272335381	0.00106663	0.004794428	71.00144521	66.38318758	89.70263027	132.391364	128.9939095	113.4530407	NoDiff	27098	CLUL1
ENSG00000079134	957.8496704	0.3271346	0.110608295	2.957595534	0.003100487	0.012238348	1011.263441	1021.508454	1165.169649	776.0170718	878.3402079	894.7991993	NoDiff	9984	THOC1
ENSG00000079150	122.8455744	-0.399259345	0.223212096	-1.78869941	0.073663238	0.171408511	93.31618513	136.7295505	87.77354144	163.9616123	118.1623598	137.130197	NoDiff	51661	FKBP7
ENSG00000079156	94.93723539	0.275822111	0.271587959	1.015590353	0.309824501	0.495458531	83.17312153	75.30033217	153.3625614	77.39802816	78.77490654	101.6144625	NoDiff	114880	OSBPL6
ENSG00000079215	51.48235769	0.358376419	0.296175502	1.210013711	0.226273632	0.397547532	63.90130069	64.40159989	45.33358734	37.68061897	48.24963026	49.327409	NoDiff	6507	SLC1A3
ENSG00000079246	8957.295686	0.221351807	0.088858288	2.491065409	0.012736067	0.040839167	9744.441201	10388.47346	8796.645033	8191.970243	8404.297841	8217.94634	NoDiff	7520	XRCC5
ENSG00000079257	7.390882601	-0.670007603	0.9272155	-0.722601814	0.469924553	0.651868086	14.20028904	1.981587689	0.964544411	18.33111193	5.90811799	2.95964454	NoDiff	56925	LXN
ENSG00000079263	0.503208275	-0.912033162	2.820317755	-0.323379577	0.746407795	NA	1.01430636	0	0	1.018395107	0	0.98654818	NoDiff	11262	SP140
ENSG00000079277	590.4520774	-0.26343345	0.11302927	-2.330665775	0.01977099	0.058895608	523.3820818	567.7248728	518.9248934	670.1039806	630.1992523	632.3773834	NoDiff	8569	MKNK1
ENSG00000079308	40.01938599	0.695828363	0.341309264	2.038703419	0.041479636	0.108188161	54.77254344	41.61334147	52.08539822	29.53345811	21.6630993	40.44847538	NoDiff	7145	TNS1
ENSG00000079313	311.8303186	0.113591587	0.137562544	0.825745028	0.408948744	0.596667087	337.7640179	325.9711748	308.6542117	298.3897664	320.0230578	280.1796831	NoDiff	57455	REXO1
ENSG00000079332	1848.305432	-0.016968397	0.095195381	-0.178248117	0.858528123	0.924702402	1846.037575	1973.661338	1692.775442	1859.589466	1846.286872	1871.481898	NoDiff	56681	SAR1A
ENSG00000079335	187.6343439	-0.089958144	0.213207977	-0.421926731	0.673078498	0.809543502	138.9599713	148.6190767	257.5333579	188.4030949	188.0750894	204.2154733	NoDiff	8556	CDC14A
ENSG00000079337	54.17697679	-0.401562035	0.292135019	-1.37457685	0.16926267	0.32346935	37.52933532	44.585723	57.87266469	53.97494069	59.0811799	72.01801715	NoDiff	10411	RAPGEF3
ENSG00000079385	14.75980663	-0.36871778	0.518095624	-0.711679009	0.476663569	0.657397623	15.2145954	10.89873229	12.53907735	19.34950704	13.78560864	16.77131906	NoDiff	634	CEACAM1
ENSG00000079387	789.9939861	0.773529865	0.110650051	6.990777306	2.73E-12	5.31E-11	956.4908976	1015.563691	1018.558899	549.933358	641.030802	558.3862699	NoDiff	29843	SENP1
ENSG00000079393	0.657078171	-2.854478742	2.648898371	-1.077609762	0.281207944	NA	0	0	0	0	1.969372663	1.97309636	NA	51207	DUSP13
ENSG00000079432	654.6615514	-0.136167284	0.13721605	-0.992356834	0.321023488	0.506797569	661.3277468	641.0436173	569.0812028	727.1341066	777.9022021	551.4804327	NoDiff	23152	CIC
ENSG00000079435	7.964614837	0.365769175	0.754680224	0.484667761	0.627912039	0.77756399	13.18598268	9.907938444	3.858177646	4.073580429	4.923431659	11.83857816	NoDiff	3991	LIPE
ENSG00000079459	3640.674915	-0.317137353	0.25596632	-1.238980788	0.215352613	0.384366047	4078.525874	3370.680659	2277.289355	4632.679343	3687.650312	3797.223945	NoDiff	2222	FDFT1
ENSG00000079462	307.7298044	0.220037341	0.155646207	1.413701917	0.157449442	0.306075012	350.9500006	370.5568978	272.001524	315.7024833	264.8806232	272.2872977	NoDiff	5050	PAFAH1B3
ENSG00000079482	343.9686161	0.066409316	0.134228591	0.494747922	0.620778069	0.772943389	339.7926306	328.9435563	386.782309	337.0887805	335.7780391	335.4263812	NoDiff	4983	OPHN1
ENSG00000079616	1274.774973	1.248218663	0.106902607	11.67622288	1.69E-31	1.87E-29	1821.694223	1929.075615	1632.009144	760.7411452	703.0660409	802.0636704	Up (812 genes)	3835	KIF22
ENSG00000079689	0.824471621	-0.606160209	2.222273625	-0.272765785	0.785033262	NA	0	0.990793844	0.964544411	1.018395107	0	1.97309636	NoDiff	10590	SCGN
ENSG00000079691	431.4953896	0.286178798	0.129926189	2.202625973	0.027621122	0.077391491	483.8241338	435.9492915	502.5276384	420.5971793	392.8898464	353.1842485	NoDiff	55604	CARMIL1
ENSG00000079739	882.7111403	-0.217841577	0.112835902	-1.93060518	0.053531897	0.133236056	831.7312153	817.4049216	799.6073171	884.9853483	888.1870712	1074.350968	NoDiff	5236	PGM1
ENSG00000079785	2158.103621	-0.176105307	0.088873073	-1.981537281	0.047531053	0.121116405	1955.582662	1982.578483	2141.288593	2279.16825	2301.211957	2288.791778	NoDiff	1653	DDX1
ENSG00000079805	1955.956285	0.157944194	0.106239153	1.486685365	0.13709793	0.276676397	2079.328038	2245.138851	1864.464347	1839.221564	2014.668235	1692.916677	NoDiff	1785	DNM2
ENSG00000079819	387.5330422	0.955508627	0.145742451	6.556144919	5.52E-11	9.01E-10	586.2690761	498.3693037	449.4776957	294.316186	240.2634649	256.5025268	NoDiff	2037	EPB41L2
ENSG00000079841	1279.523343	-1.441934512	0.138837539	-10.38576828	2.88E-25	1.82E-23	525.4106945	735.1690325	804.4300392	1817.835267	2070.795356	1723.499671	Down (665 genes)	22999	RIMS1
ENSG00000079931	0.494914616	-0.912059532	2.835060677	-0.321707235	0.747674496	NA	0	0	0.964544411	1.018395107	0	0.98654818	NoDiff	26002	MOXD1
ENSG00000079950	861.1021064	0.160955575	0.110880616	1.451611485	0.146609663	0.290335765	893.6039032	876.8525523	956.8280562	759.7227501	778.8868884	900.7184884	NoDiff	8417	STX7
ENSG00000079974	277.2216473	0.275430568	0.148274161	1.857576308	0.063229206	0.152048853	276.9056363	330.925144	302.8669452	262.7459377	226.4778563	263.4083641	NoDiff	11158	RABL2B
ENSG00000079974	277.2216473	0.275430568	0.148274161	1.857576308	0.063229206	0.152048853	276.9056363	330.925144	302.8669452	262.7459377	226.4778563	263.4083641	NoDiff	11159	RABL2A
ENSG00000079999	1104.496264	-0.355767066	0.117354998	-3.031545921	0.002433049	0.009908265	1022.420811	1059.15862	825.6500162	1291.324996	1286.000349	1142.422793	NoDiff	9817	KEAP1
ENSG00000080007	239.8759297	-0.693115585	0.160461166	-4.319522313	1.56E-05	0.00010732	195.7611275	152.582252	201.589782	315.7024833	291.4671542	282.1527795	NoDiff	55510	DDX43
ENSG00000080031	0.654990561	1.461448947	2.552011289	0.57266555	0.566871168	NA	1.01430636	0	1.929088823	0	0	0.98654818	NA	5794	PTPRH
ENSG00000080166	1.501392007	-1.825835479	1.742340744	-1.047921014	0.294675	NA	1.01430636	0	0.964544411	4.073580429	1.969372663	0.98654818	NA	1638	DCT
ENSG00000080189	634.1764308	-0.209062866	0.112001778	-1.866603095	0.061957035	0.149568908	601.4836715	549.8905836	613.4502457	703.7110192	653.8317243	682.6913406	NoDiff	51006	SLC35C2
ENSG00000080200	234.3462433	0.289905478	0.151209117	1.917248673	0.055206347	0.136365022	239.376301	278.4130703	255.604269	211.8261823	210.722875	210.1347624	NoDiff	131544	CRYBG3
ENSG00000080224	373.7121004	-1.312132681	0.164137217	-7.99412046	1.31E-15	3.66E-14	167.3605494	200.1403566	275.8597017	497.9952075	559.3018364	541.6149509	Down (665 genes)	285220	EPHA6
ENSG00000080293	0.324871791	-0.009817535	3.536485671	-0.002776071	0.997785019	NA	0	0	0.964544411	0	0.984686332	0	NoDiff	6344	SCTR
ENSG00000080298	537.0387051	-0.272201625	0.17971375	-1.514639946	0.12986361	0.26573824	330.6638734	554.8445529	573.9039248	476.6089102	652.8470379	633.3639316	NoDiff	5991	RFX3
ENSG00000080345	1899.935432	0.331957802	0.098452421	3.371758645	0.000746899	0.003501757	1946.453905	2264.954728	2141.288593	1578.512416	1724.185767	1744.217182	NoDiff	55183	RIF1
ENSG00000080371	1487.175368	-0.089207956	0.10456897	-0.853101599	0.393602965	0.580678158	1312.51243	1401.97329	1608.860078	1498.059203	1597.16123	1504.485975	NoDiff	23011	RAB21
ENSG00000080493	990.422902	-0.672677219	0.135430223	-4.966965308	6.80E-07	6.08E-06	690.7426312	835.2392108	764.8837183	1082.553999	1487.861047	1081.256805	NoDiff	8671	SLC4A4
ENSG00000080503	1253.809917	-0.268966181	0.097609011	-2.755546637	0.005859415	0.021098651	1135.008817	1068.075764	1208.574148	1382.980556	1346.066215	1382.154	NoDiff	6595	SMARCA2
ENSG00000080546	2342.584923	-0.036800147	0.108661376	-0.338668147	0.734859739	0.84956755	2294.360987	2494.8189	2149.004949	2441.093072	2612.372838	2063.858793	NoDiff	27244	SESN1
ENSG00000080561	258.4228716	0.21931403	0.149369823	1.46826196	0.142033079	0.283753245	252.5622837	281.3854518	299.973312	246.451616	221.5544246	248.6101414	NoDiff	11043	MID2
ENSG00000080572	0.490565864	2.422411962	2.967734379	0.816249587	0.414357401	NA	1.01430636	0	1.929088823	0	0	0	NA	139212	PIH1D3
ENSG00000080603	2206.428855	0.316612889	0.102541831	3.087646138	0.002017485	0.008417778	2282.18931	2717.747515	2342.878375	1867.736627	2116.090927	1911.930373	NoDiff	10847	SRCAP
ENSG00000080608	806.4632212	-0.19952468	0.108952898	-1.831293001	0.067056822	0.159340148	776.9586718	753.0033217	722.4437642	888.0405336	787.7490654	910.5839702	NoDiff	9933	PUM3
ENSG00000080618	3.607392022	1.091626886	1.120345811	0.974366018	0.329874836	0.516524762	4.05722544	2.972381533	7.716355292	0	3.938745327	2.95964454	NoDiff	1361	CPB2
ENSG00000080644	13.59271521	1.533032251	0.576601736	2.658736793	0.007843421	0.027020419	27.38627172	16.84349535	16.39725499	7.128765751	5.90811799	7.892385441	NoDiff	1136	CHRNA3
ENSG00000080709	1027.754264	-0.380512035	0.381094064	-0.998472742	0.318050176	0.50385445	1267.88295	655.905525	755.2382742	1537.776612	883.2636396	1066.458583	NoDiff	3781	KCNN2
ENSG00000080802	652.7826026	-0.360061286	0.116221981	-3.098048079	0.001947998	0.008169043	551.7826599	624.200122	539.180326	786.2010229	714.8822768	700.4492079	NoDiff	4850	CNOT4
ENSG00000080815	1277.994063	0.289909883	0.099457478	2.914912873	0.003557879	0.013742455	1450.458095	1311.81105	1455.497517	1209.853387	1099.894633	1140.449696	NoDiff	5663	PSEN1
ENSG00000080819	664.1911415	1.41648986	0.119240346	11.87928333	1.52E-32	1.80E-30	1053.864308	953.1436783	892.2035806	359.4934729	340.7014708	385.7403384	Up (812 genes)	1371	CPOX
ENSG00000080822	880.3319663	0.355685886	0.143146633	2.484766001	0.012963662	0.04138374	1128.922979	782.7271371	1053.282497	786.2010229	661.7092149	869.1489466	NoDiff	56650	CLDND1
ENSG00000080823	162.8785685	-0.096387009	0.174020365	-0.553883502	0.579658576	0.74040323	142.0028904	158.5270151	171.6889052	165.9984025	168.3813627	170.6728352	NoDiff	5891	MOK
ENSG00000080824	32955.76787	-0.659408273	0.139060856	-4.741868358	2.12E-06	1.72E-05	25384.03097	32082.89548	19191.54015	37130.68561	42747.20303	41198.252	NoDiff	3320	HSP90AA1
ENSG00000080839	589.6572725	0.096882754	0.116439654	0.832042613	0.405384892	0.592630728	575.1117062	665.8134634	587.4075466	567.2460748	552.4090321	589.9558117	NoDiff	5933	RBL1
ENSG00000080845	764.6135239	0.009876096	0.110265109	0.089566831	0.928631443	0.961742821	741.4579492	781.7363432	778.3873401	783.1458375	810.396851	692.5568224	NoDiff	22839	DLGAP4
ENSG00000080854	123.2717523	0.186940134	0.193384404	0.966676371	0.333705843	0.520728721	123.7453759	140.6927259	129.2489511	122.2074129	111.2695555	112.4664925	NoDiff	22997	IGSF9B
ENSG00000080947	60.4105709	0.171477745	0.266426475	0.643621265	0.519821057	0.693743809	61.87268797	68.36477526	61.73084233	61.10370644	61.05055257	48.34086082	NoDiff	114819	CROCCP3
ENSG00000080986	932.8220605	1.114062005	0.118743918	9.382055314	6.47E-21	2.82E-19	1163.409395	1190.934201	1473.823861	568.2644699	589.8271127	610.6733235	Up (812 genes)	10403	NDC80
ENSG00000081014	286.9351766	0.147593101	0.154163178	0.957382314	0.338374322	0.525285315	263.7196536	314.0816487	326.9805555	238.3044551	306.2374492	272.2872977	NoDiff	23431	AP4E1
ENSG00000081019	761.3266447	0.013714413	0.104824742	0.130831831	0.895908342	0.9456077	783.04451	744.0861771	767.7773515	740.373243	742.4534941	790.2250922	NoDiff	54665	RSBN1
ENSG00000081026	513.2989855	-0.395925289	0.153043464	-2.587012069	0.00968122	0.032294428	409.7797695	513.2312114	407.0377416	504.1055781	717.8363358	527.8032763	NoDiff	260425	MAGI3
ENSG00000081041	0.497279837	-0.892713315	3.027474458	-0.294870635	0.768092705	NA	1.01430636	0	0	0	1.969372663	0	NoDiff	2920	CXCL2
ENSG00000081051	1.341936679	-3.879636902	2.09214185	-1.854385209	0.063684069	NA	0	0	0	5.091975537	0	2.95964454	NA	174	AFP
ENSG00000081052	2.651460646	2.110050304	1.325772866	1.591562445	0.111483054	NA	5.0715318	4.953969222	2.893633234	1.018395107	0.984686332	0.98654818	NA	1286	COL4A4
ENSG00000081059	8.276601828	0.952920063	0.715563253	1.331706258	0.182956732	0.341990471	12.17167632	12.88031998	7.716355292	4.073580429	3.938745327	8.878933621	NoDiff	6932	TCF7
ENSG00000081087	996.7690779	0.685186048	0.103298187	6.633088819	3.29E-11	5.54E-10	1162.395089	1267.225327	1257.765913	724.0789213	759.1931618	809.9560558	NoDiff	28962	OSTM1
ENSG00000081138	18.24087403	-2.089643417	0.539424538	-3.873838262	0.000107135	0.000616876	9.128757241	5.944763066	5.787266469	27.4966679	41.35682593	19.7309636	Down (665 genes)	1005	CDH7
ENSG00000081148	1.483268243	-4.028415927	1.930857962	-2.086334679	0.036948317	NA	0	0	0	1.018395107	5.90811799	1.97309636	NA	50939	IMPG2
ENSG00000081154	3749.98532	0.482527308	0.094858649	5.086803487	3.64E-07	3.39E-06	4319.930788	4080.089051	4713.728539	3177.392735	2906.794051	3301.976759	NoDiff	57092	PCNP
ENSG00000081177	638.5936685	0.463788328	0.123810344	3.74595783	0.000179707	0.000979344	671.4708104	740.1230018	809.2527612	555.0253335	477.5728709	578.1172335	NoDiff	55218	EXD2
ENSG00000081181	855.1592624	0.258641104	0.101382202	2.551148999	0.010736841	0.035291185	927.0760131	964.0424106	903.7781135	769.9067011	778.8868884	787.2654477	NoDiff	384	ARG2
ENSG00000081237	3.667939075	-5.331521304	1.515672324	-3.517594944	0.000435477	0.002165987	0	0	0	10.18395107	7.877490654	3.94619272	Down (665 genes)	5788	PTPRC
ENSG00000081248	5.617001905	-0.354578682	0.84720508	-0.418527568	0.675561435	0.81148403	2.02861272	7.926350755	4.822722057	6.110370644	5.90811799	6.905837261	NoDiff	779	CACNA1S
ENSG00000081277	8.917426125	1.79695349	0.710528296	2.529038604	0.011437545	0.037311234	15.2145954	10.89873229	15.43271058	4.073580429	3.938745327	3.94619272	NoDiff	5317	PKP1
ENSG00000081307	1388.922419	-0.159840123	0.096922801	-1.649148822	0.09911715	0.216315776	1242.525291	1330.636133	1362.901253	1424.734755	1423.856436	1548.880643	NoDiff	79876	UBA5
ENSG00000081320	284.4061694	1.681381323	0.181813031	9.247859275	2.29E-20	9.42E-19	418.9085267	335.8791133	545.9321369	141.5569199	124.0704778	140.0898416	Up (812 genes)	9262	STK17B
ENSG00000081377	178.3553449	0.678793868	0.167465546	4.053334449	5.05E-05	0.000311227	215.0329483	215.0022642	228.5970255	137.4833395	128.9939095	145.0225825	NoDiff	8555	CDC14B
ENSG00000081386	567.669335	0.074043913	0.112919498	0.655723013	0.512002359	0.687306419	557.868498	601.4118636	587.4075466	536.6942216	552.4090321	570.2248481	NoDiff	22869	ZNF510
ENSG00000081665	336.284176	-0.446034784	0.146853693	-3.03727319	0.00238729	0.009758185	332.6924861	244.7260796	276.8242461	411.4316234	373.1961197	378.8345011	NoDiff	440515	ZNF506
ENSG00000081692	144.82542	-0.156249502	0.186291882	-0.838734894	0.401618093	0.589156311	143.0171968	136.7295505	131.17804	175.1639585	145.7335771	137.130197	NoDiff	65094	JMJD4
ENSG00000081721	513.8086518	0.270476684	0.119724762	2.259154075	0.023873802	0.068637922	518.31055	582.5867805	584.5139133	453.1858228	453.9403989	490.3144455	NoDiff	11266	DUSP12
ENSG00000081760	1322.330471	-0.1336648	0.102148272	-1.308537061	0.190691213	0.352556886	1180.652603	1245.427862	1357.113987	1332.0608	1480.968243	1337.759332	NoDiff	65985	AACS
ENSG00000081791	1410.704539	-0.00792032	0.107276736	-0.073830736	0.94114507	0.96855157	1410.900147	1259.298976	1550.022869	1496.022413	1329.326548	1418.656283	NoDiff	9812	DELE1
ENSG00000081803	681.5557445	-0.736662304	0.174497796	-4.2216138	2.43E-05	0.000159935	677.5566485	469.6362822	386.782309	1030.615849	765.1012798	759.6420987	NoDiff	93664	CADPS2
ENSG00000081818	23.54684715	-0.08831156	0.434061384	-0.203454081	0.838780133	0.912454449	32.45780352	13.87111382	22.18452146	25.45987768	24.61715829	22.69060814	NoDiff	56131	PCDHB4
ENSG00000081842	2.006696961	-1.023927677	1.505635265	-0.680063559	0.496464217	NA	1.01430636	1.981587689	0.964544411	6.110370644	1.969372663	0	NA	56142	PCDHA6
ENSG00000081853	47.8808313	-0.88265772	0.350834253	-2.515882393	0.01187348	0.038524178	37.52933532	27.74222764	35.68814322	92.67395477	37.41808061	56.23324626	NoDiff	56113	PCDHGA2
ENSG00000081870	677.1396114	0.062078149	0.116804775	0.531469269	0.595093632	0.753299971	707.9858393	669.7766388	697.3656095	660.9384247	593.765858	733.0052978	NoDiff	51668	HSPB11
ENSG00000081913	426.3190873	-0.201938068	0.121017349	-1.668670398	0.095182719	0.209617999	402.679625	394.3359501	392.5695755	468.4617494	450.0016536	449.8659701	NoDiff	23239	PHLPP1
ENSG00000081923	1353.874875	-0.430668903	0.095668146	-4.501695919	6.74E-06	4.95E-05	1078.207661	1201.832933	1179.637815	1551.015748	1567.62064	1544.93445	NoDiff	5205	ATP8B1
ENSG00000081985	4.604502537	0.845182138	0.994964655	0.849459459	0.39562568	0.582923551	4.05722544	7.926350755	5.787266469	0	4.923431659	4.9327409	NoDiff	3595	IL12RB2
ENSG00000082014	258.2313659	0.192444291	0.172608943	1.114914952	0.264886869	0.442947349	226.1903183	330.925144	269.1078908	238.3044551	275.7121729	209.1482142	NoDiff	6604	SMARCD3
ENSG00000082068	671.2637549	-0.155575697	0.115243379	-1.349975151	0.177023954	0.333991299	657.2705213	654.9147312	593.1948131	737.3180577	643.0001746	741.8842314	NoDiff	55100	WDR70
ENSG00000082126	9.942558834	0.279952125	0.627037744	0.446467741	0.65525941	0.797641944	13.18598268	8.9171446	10.60998853	10.18395107	6.892804322	9.865481801	NoDiff	58538	MPP4
ENSG00000082146	1157.436951	-0.46929657	0.100597224	-4.665104565	3.08E-06	2.42E-05	901.7183541	1002.683371	1007.94891	1288.269811	1348.035588	1395.965675	NoDiff	55437	STRADB
ENSG00000082153	4049.242558	0.227605062	0.091536264	2.486501537	0.012900601	0.041217753	4447.733389	4685.46409	3971.029342	3693.719054	3788.088318	3709.421157	NoDiff	9689	BZW1
ENSG00000082175	118.3869037	-3.061577629	0.298881012	-10.24346649	1.27E-24	7.61E-23	13.18598268	35.6685784	27.00724352	146.6488955	280.6356045	207.1751178	Down (665 genes)	5241	PGR
ENSG00000082196	140.5271308	-0.848723368	0.225453052	-3.764523755	0.000166867	0.000917965	90.27326605	131.7755813	79.09264174	152.7592661	224.5084836	164.7535461	NoDiff	114899	C1QTNF3
ENSG00000082212	2533.517737	-0.504716273	0.095607945	-5.279020218	1.30E-07	1.32E-06	1925.153471	2237.212501	2121.997705	2809.752101	2994.431135	3112.559508	NoDiff	4200	ME2
ENSG00000082213	1561.844821	-0.210480982	0.095431288	-2.205576241	0.027413684	0.076937576	1449.443789	1391.074558	1503.724737	1684.425508	1578.45219	1763.948146	NoDiff	55322	C5orf22
ENSG00000082258	1202.350185	0.661210399	0.119252359	5.544631591	2.95E-08	3.30E-07	1268.897256	1541.675222	1608.860078	838.1391733	935.4520152	1021.077366	NoDiff	905	CCNT2
ENSG00000082269	510.5041873	-0.62554543	0.138485917	-4.517032809	6.27E-06	4.63E-05	423.9800585	413.1610331	367.4914208	693.5270681	652.8470379	512.0185055	NoDiff	57579	FAM135A
ENSG00000082397	10.86884164	-0.225786566	0.703516932	-0.320939775	0.748256031	0.857560152	19.27182084	7.926350755	2.893633234	19.34950704	6.892804322	8.878933621	NoDiff	23136	EPB41L3
ENSG00000082438	1883.111512	-0.928658378	0.139557155	-6.654322967	2.85E-11	4.85E-10	1143.123268	1163.191973	1584.746468	2279.16825	2939.2887	2189.150412	NoDiff	22837	COBLL1
ENSG00000082458	1174.337685	0.215331805	0.09774257	2.203050374	0.027591198	0.077333551	1270.925869	1200.842139	1313.709488	1045.891775	1119.588359	1095.06848	NoDiff	1741	DLG3
ENSG00000082497	1.337336469	-2.722681696	2.023687581	-1.34540614	0.178494114	NA	0	0.990793844	0	4.073580429	0	2.95964454	NA	56256	SERTAD4
ENSG00000082512	73.1451477	1.084195323	0.252920883	4.28669752	1.81E-05	0.000122747	103.4592487	105.0241475	89.70263027	52.95654558	39.38745327	48.34086082	Up (812 genes)	7188	TRAF5
ENSG00000082515	470.3039022	-0.369009843	0.125174001	-2.947975145	0.003198628	0.012559199	430.0658967	393.3451562	408.002286	568.2644699	478.5575572	543.5880472	NoDiff	29093	MRPL22
ENSG00000082516	966.8048733	-0.155855451	0.115719149	-1.346842358	0.178031009	0.335374556	939.2476894	995.7478136	809.2527612	925.7211526	1088.078397	1042.781426	NoDiff	25929	GEMIN5
ENSG00000082556	614.0703676	-0.417194972	0.595128713	-0.701016374	0.483292797	0.662163088	261.6910409	814.4325401	501.563094	427.7259451	1093.986515	585.0230708	NoDiff	4986	OPRK1
ENSG00000082641	2997.269701	-0.063109462	0.085066754	-0.741881621	0.458159062	0.642567698	2953.660121	2842.58754	2998.768575	3174.33755	2989.507703	3024.75672	NoDiff	4779	NFE2L1
ENSG00000082701	2581.961221	-0.639743031	0.095412138	-6.705048684	2.01E-11	3.52E-10	1892.695668	2011.311504	2151.898582	2964.548157	3364.673196	3106.640219	NoDiff	2932	GSK3B
ENSG00000082781	590.9035041	-0.277613462	0.131356455	-2.113436004	0.034563467	0.092914761	596.4121397	521.1575622	485.165839	734.2628724	574.0721314	634.3504798	NoDiff	3693	ITGB5
ENSG00000082805	855.8626586	0.240007335	0.107932019	2.223689856	0.026169318	0.073946585	883.4608396	981.8766998	915.3526465	763.7963305	845.845559	744.843876	NoDiff	23085	ERC1
ENSG00000082898	5016.488918	-0.185812833	0.0964605	-1.926310074	0.054065668	0.134259592	4677.980933	5192.750539	4211.2009	5171.410355	5492.580358	5353.010425	NoDiff	7514	XPO1
ENSG00000082929	5.119700911	-0.481271157	0.903528852	-0.532657209	0.594270893	0.752718885	5.0715318	0.990793844	6.75181088	5.091975537	6.892804322	5.91928908	NoDiff	10141	LINC01587
ENSG00000082996	729.6759564	0.433540795	0.121750558	3.560893689	0.000369595	0.001874337	798.2591054	767.8652294	949.1117009	640.5705225	566.1946408	656.0545397	NoDiff	11342	RNF13
ENSG00000083067	2.316543515	0.404898996	1.275196952	0.317518792	0.750849982	NA	3.04291908	1.981587689	2.893633234	2.036790215	0.984686332	2.95964454	NoDiff	80036	TRPM3
ENSG00000083093	413.8171002	0.597318503	0.136928269	4.362273077	1.29E-05	9.01E-05	472.6667638	543.9458206	478.4140281	284.1322349	344.6402161	359.1035375	NoDiff	79728	PALB2
ENSG00000083097	468.5026068	-0.534874222	0.130921321	-4.08546307	4.40E-05	0.000274041	346.8927751	375.510867	425.3640855	507.1607634	599.673976	556.4131736	NoDiff	23033	DOPEY1
ENSG00000083099	741.8249127	-0.277680204	0.108991346	-2.547727097	0.010842725	0.03561408	651.1846832	687.610928	673.2519992	750.5571941	852.7383633	835.6063085	NoDiff	57226	LYRM2
ENSG00000083123	618.1339169	-0.120023219	0.118927162	-1.009216205	0.312870957	0.498707438	611.6267351	524.1299437	641.4220336	668.0671904	633.1533113	630.4042871	NoDiff	594	BCKDHB
ENSG00000083168	1695.686233	0.007927639	0.09916919	0.079940546	0.936284542	0.965732996	1579.275003	1673.450803	1848.067092	1669.149581	1778.343515	1625.831401	NoDiff	7994	KAT6A
ENSG00000083223	1134.400829	-0.218472914	0.09942113	-2.197449515	0.027988358	0.078185235	1045.749857	1030.425598	1069.679752	1282.15944	1137.312713	1241.077611	NoDiff	79670	ZCCHC6
ENSG00000083290	793.9023489	-0.239103975	0.106742367	-2.240010047	0.025090271	0.071412321	703.9286139	694.5464849	786.1036953	871.7462119	852.7383633	854.3507239	NoDiff	9706	ULK2
ENSG00000083307	2324.835709	-0.335207273	0.112280169	-2.98545393	0.002831578	0.011320842	2386.662865	1834.9502	1946.450622	2800.586545	2466.639261	2513.724763	NoDiff	79977	GRHL2
ENSG00000083312	5739.324534	0.115093756	0.101250817	1.136719277	0.255655658	0.432384467	5302.793651	5919.002426	6682.363683	5198.907023	5527.04438	5805.83604	NoDiff	3842	TNPO1
ENSG00000083444	3676.367022	-0.236363834	0.137003212	-1.725243017	0.084483686	0.191049851	4093.740469	3235.932696	2798.143338	4691.746259	3474.958065	3763.681307	NoDiff	5351	PLOD1
ENSG00000083454	26.71898954	0.012112801	0.402438457	0.030098518	0.975988483	0.991903452	37.52933532	21.79746458	21.21997705	28.51506301	25.60184463	25.65025268	NoDiff	5026	P2RX5
ENSG00000083457	351.7692006	0.00195029	0.133959787	0.014558775	0.988384189	0.996068664	321.5351161	380.4648363	353.987799	337.0887805	353.5023931	364.0362784	NoDiff	3682	ITGAE
ENSG00000083520	496.5312604	-0.176354698	0.116550878	-1.513113431	0.130250849	0.266233135	457.4521684	466.6639007	474.5558504	507.1607634	526.8071875	546.5476918	NoDiff	22894	DIS3
ENSG00000083535	85.29955071	-0.233842574	0.231601706	-1.009675528	0.312650771	0.498480348	77.08728337	70.34636295	87.77354144	80.45321348	98.46863317	97.66826983	NoDiff	10464	PIBF1
ENSG00000083544	594.2213056	-0.474361406	0.118001927	-4.019946255	5.82E-05	0.000354348	476.7239892	504.3140668	511.2085381	623.2578057	734.5760035	715.2474306	NoDiff	81550	TDRD3
ENSG00000083635	371.7685291	0.075998811	0.133669239	0.568558721	0.569655645	0.733004676	353.9929197	391.3635685	399.3213863	330.9784099	391.90516	363.0497303	NoDiff	26747	NUFIP1
ENSG00000083642	1882.510032	0.383613904	0.101662826	3.773394072	0.000161042	0.000889597	2060.056217	2201.543922	2132.607694	1448.157843	1683.813627	1768.880887	NoDiff	23047	PDS5B
ENSG00000083720	4692.595468	0.064521644	0.108368809	0.595389435	0.551583186	0.718978586	5264.250009	4253.477974	4874.807456	4808.861697	4034.259901	4919.915774	NoDiff	5019	OXCT1
ENSG00000083750	226.0935548	0.182572071	0.152536535	1.196907162	0.231342742	0.40390114	234.3047692	245.7168734	241.1361029	203.6790215	202.8453843	228.8791778	NoDiff	10325	RRAGB
ENSG00000083799	792.6031809	0.170253959	0.126763757	1.343080729	0.179245835	0.336777503	733.3434983	842.1747677	942.35989	656.8648442	818.2743417	762.6017432	NoDiff	1540	CYLD
ENSG00000083807	374.0478053	0.009303216	0.141809562	0.065603589	0.947693432	0.972278341	413.8369949	367.5845163	344.3423549	424.6707598	358.4258248	335.4263812	NoDiff	10998	SLC27A5
ENSG00000083812	192.3938018	0.036695676	0.162294844	0.226105005	0.821119752	0.902253281	184.6037575	203.1127381	196.7670599	190.4398851	201.860698	177.5786724	NoDiff	25799	ZNF324
ENSG00000083814	96.24670965	-0.115455387	0.223306551	-0.517026421	0.605137716	0.760627936	101.430636	79.26350755	96.45444115	114.060252	98.46863317	87.80278803	NoDiff	79891	ZNF671
ENSG00000083817	160.5622654	-0.07430377	0.181108323	-0.410272533	0.681606038	0.815450162	151.1316477	135.7387567	182.2988938	165.9984025	166.4119901	161.7939015	NoDiff	55659	ZNF416
ENSG00000083828	304.3709493	-0.015343275	0.140572703	-0.109148326	0.913084845	0.954274331	286.0343935	292.2841841	329.8741887	288.2058154	305.2527628	324.5743512	NoDiff	54807	ZNF586
ENSG00000083838	181.3327332	-0.012170075	0.176545705	-0.068934416	0.945041824	0.970948376	182.5751448	152.582252	206.4125041	195.5318606	167.3966764	183.4979615	NoDiff	55663	ZNF446
ENSG00000083844	186.0553706	0.063248155	0.169311398	0.373561119	0.708730865	0.832851544	176.4893067	193.2047997	200.6252376	184.3295144	200.8760117	160.8073534	NoDiff	9422	ZNF264
ENSG00000083845	10246.66806	0.044735842	0.107854639	0.414779023	0.678303677	0.813063527	11454.56172	10429.09601	9332.931725	11482.40484	9340.734543	9440.279535	NoDiff	6193	RPS5
ENSG00000083857	1448.324721	0.314429928	0.114930461	2.735827595	0.006222362	0.022220846	1612.747113	1650.662545	1552.916502	1508.243154	1235.781346	1129.597666	NoDiff	2195	FAT1
ENSG00000083896	0.663991829	2.855206922	2.478210853	1.152124291	0.249270003	NA	2.02861272	0.990793844	0.964544411	0	0	0	NA	91746	YTHDC1
ENSG00000083937	1447.629583	-0.482771419	0.093983162	-5.136786287	2.79E-07	2.65E-06	1164.423701	1192.915789	1265.482268	1646.744889	1673.966764	1742.244086	NoDiff	25978	CHMP2B
ENSG00000084070	1577.609473	-0.128659947	0.090170111	-1.426858022	0.153620823	0.300545643	1511.316477	1539.693634	1470.930227	1679.333532	1620.793702	1643.589268	NoDiff	64744	SMAP2
ENSG00000084072	845.2822709	0.675090263	0.108004865	6.250554215	4.09E-10	5.91E-09	1074.150435	1075.011321	969.3671335	694.5454632	636.1073703	622.5119016	NoDiff	10450	PPIE
ENSG00000084073	2605.185654	0.10591038	0.096017405	1.103033143	0.270012773	0.449105091	2451.578472	2738.554186	2911.959578	2418.68838	2601.541288	2508.792022	NoDiff	10269	ZMPSTE24
ENSG00000084090	3424.77332	0.236215215	0.10569935	2.234783986	0.025431534	0.072190365	3630.202463	4178.177642	3305.493698	2894.278895	3303.622643	3236.864579	NoDiff	56910	STARD7
ENSG00000084092	1420.445949	0.038582054	0.099999463	0.385822609	0.69962805	0.828110293	1504.216332	1365.313918	1448.745706	1457.323399	1286.985036	1460.091307	NoDiff	84273	NOA1
ENSG00000084093	1237.363535	-0.142630197	0.099234781	-1.437300469	0.150632636	0.29622404	1153.266331	1160.219592	1215.325958	1201.706227	1360.83651	1332.826591	NoDiff	5978	REST
ENSG00000084110	0.661704534	-1.478431384	2.544021617	-0.581139474	0.561146456	NA	1.01430636	0	0	0	1.969372663	0.98654818	NA	3034	HAL
ENSG00000084112	845.8683404	-0.363250628	0.106388994	-3.414362849	0.000639314	0.00304877	706.971533	741.1137956	771.6355292	926.7395477	1018.165667	910.5839702	NoDiff	54434	SSH1
ENSG00000084207	1.336958775	2.705563553	1.929010772	1.40256529	0.160746508	NA	4.05722544	1.981587689	0.964544411	1.018395107	0	0	NA	2950	GSTP1
ENSG00000084234	8260.818573	-0.355022125	0.112764586	-3.148347694	0.001641963	0.007026152	8262.539609	6543.202548	6942.790674	10561.77566	8414.144705	8840.458242	NoDiff	334	APLP2
ENSG00000084444	1315.268333	0.20834717	0.101383502	2.055040174	0.039875125	0.104672202	1533.631216	1378.194238	1318.53221	1277.067465	1203.286697	1180.898172	NoDiff	57613	FAM234B
ENSG00000084453	2.618589244	0.344776735	1.281127702	0.269119725	0.787837552	NA	1.01430636	1.981587689	5.787266469	1.018395107	4.923431659	0.98654818	NoDiff	6579	SLCO1A2
ENSG00000084463	1491.004778	-0.5874477	0.102499468	-5.731226816	9.97E-09	1.21E-07	1230.353615	1263.262152	1081.254285	1888.104529	1801.975987	1681.078099	NoDiff	51729	WBP11
ENSG00000084623	5418.141356	-0.113100978	0.100207937	-1.12866287	0.259040078	0.436466715	5390.023997	5673.285553	4554.578711	5694.86544	5866.761165	5329.333269	NoDiff	8668	EIF3I
ENSG00000084628	10.51851002	1.428841127	0.773298121	1.847723522	0.064642349	0.154827445	30.4291908	4.953969222	10.60998853	11.20234618	1.969372663	3.94619272	NoDiff	79570	NKAIN1
ENSG00000084636	53.11662207	-0.15731212	0.307787183	-0.511106794	0.609276279	0.764190239	33.47210988	51.52127991	65.58901998	47.86457004	56.12712091	64.1256317	NoDiff	1307	COL16A1
ENSG00000084652	1993.881787	-0.443391311	0.103833452	-4.270216415	1.95E-05	0.0001308	1668.533962	1868.637191	1532.66107	2245.561212	2466.639261	2181.258026	NoDiff	200081	TXLNA
ENSG00000084676	1910.805322	-0.320968901	0.142242972	-2.256483363	0.024040376	0.069072973	1268.897256	1965.734987	1862.535259	1856.534281	2274.625426	2236.504724	NoDiff	8648	NCOA1
ENSG00000084693	757.2243932	-0.110358468	0.116647352	-0.94608636	0.34410454	0.531478878	781.0158973	667.7950511	735.9473859	855.4518902	713.8975905	789.2385441	NoDiff	60509	AGBL5
ENSG00000084710	15.51452023	1.458215773	0.547355432	2.664111265	0.007719203	0.026646699	19.27182084	29.72381533	19.29088823	5.091975537	11.81623598	7.892385441	NoDiff	22979	EFR3B
ENSG00000084731	153.7722531	0.04061276	0.179909309	0.225740184	0.821403503	0.902289907	152.145954	157.5362213	158.1852835	135.4465493	170.3507354	148.9687752	NoDiff	3797	KIF3C
ENSG00000084733	5019.422914	-0.262367411	0.10028563	-2.616201456	0.008891408	0.030052669	4006.510122	4846.963487	4839.119312	5105.214673	5706.257292	5612.472596	NoDiff	10890	RAB10
ENSG00000084734	1.314812179	1.578263733	1.872576044	0.842830249	0.399323388	NA	1.01430636	2.972381533	1.929088823	0	0	1.97309636	NA	2646	GCKR
ENSG00000084754	4720.486938	-0.092644517	0.080358719	-1.152886942	0.248956793	0.424740628	4442.661857	4613.13614	4651.033152	4819.045648	4888.967637	4908.077196	NoDiff	3030	HADHA
ENSG00000084764	381.2234186	-0.167239326	0.128427316	-1.30220993	0.192844632	0.355350066	374.2790469	368.5753101	334.6969108	412.4500185	411.5988867	385.7403384	NoDiff	22924	MAPRE3
ENSG00000084774	1625.535529	0.1033142	0.11450675	0.902254229	0.366921834	0.555482201	1610.7185	1931.057203	1509.512004	1524.537476	1715.32359	1462.064403	NoDiff	790	CAD
ENSG00000085063	925.0127602	-0.300379515	0.09960837	-3.015605166	0.00256467	0.01036721	806.3735563	857.0366754	823.7209274	1029.597454	1005.364745	1027.983204	NoDiff	966	CD59
ENSG00000085117	88.68754841	-0.104053854	0.235357212	-0.442110327	0.658409372	0.799855955	84.18742789	99.07938444	73.30537527	79.43481837	108.3154965	87.80278803	NoDiff	3732	CD82
ENSG00000085185	174.4783658	1.185156937	0.174416782	6.794970783	1.08E-11	1.96E-10	256.6195091	250.6708426	219.9161258	101.8395107	107.3308102	110.4933962	Up (812 genes)	63035	BCORL1
ENSG00000085224	3137.756052	-0.269315785	0.10241185	-2.629732639	0.008545204	0.029083048	2550.980496	2801.964992	3183.961102	3245.625207	3625.615073	3418.389444	NoDiff	546	ATRX
ENSG00000085231	2339.728347	0.033450802	0.104969483	0.318671688	0.749975486	0.858844874	2135.114888	2319.44839	2645.745321	2206.862198	2238.192032	2493.007251	NoDiff	102157402	AK6
ENSG00000085274	434.779235	0.200872947	0.13742138	1.461729955	0.143815225	0.286109815	391.522255	519.1759745	484.2012946	381.8981652	406.675455	425.2022656	NoDiff	55892	MYNN
ENSG00000085276	5.319052455	2.114252697	0.96266193	2.196256683	0.028073576	0.078352788	13.18598268	7.926350755	4.822722057	2.036790215	1.969372663	1.97309636	NoDiff	2122	MECOM
ENSG00000085365	3723.40497	0.139843448	0.096978611	1.442002996	0.149301529	0.294364321	4237.771972	3504.437828	3969.100253	3489.021638	3414.892199	3725.205928	NoDiff	9522	SCAMP1
ENSG00000085377	1085.050761	-0.176297408	0.133018395	-1.325361113	0.185051408	0.344947698	1140.080349	1026.462423	890.2744918	1110.050667	1361.821197	981.6154392	NoDiff	5550	PREP
ENSG00000085382	540.4707936	0.602380382	0.127621445	4.720056127	2.36E-06	1.89E-05	668.4278913	580.6051928	706.0465092	412.4500185	401.7520234	473.5431264	NoDiff	57531	HACE1
ENSG00000085415	2267.625114	-0.494896626	0.092862375	-5.329355708	9.86E-08	1.02E-06	1909.938876	2003.385153	1734.250852	2671.250367	2601.541288	2685.384146	NoDiff	81929	SEH1L
ENSG00000085433	378.0193054	0.235836517	0.131431819	1.794363934	0.0727551	0.16980444	399.6367059	413.1610331	413.7895525	326.9048295	329.8699211	384.7537902	NoDiff	22911	WDR47
ENSG00000085449	1119.428064	1.733998652	0.113454896	15.28359475	9.84E-53	4.16E-50	1816.622691	1548.610779	1798.875327	521.4182949	469.6953802	561.3459145	Up (812 genes)	57590	WDFY1
ENSG00000085465	136.8043274	1.117640717	0.195830447	5.707185649	1.15E-08	1.37E-07	169.3891621	176.3613043	216.0579482	85.54518902	84.68302453	88.78933621	Up (812 genes)	5016	OVGP1
ENSG00000085491	503.7904043	1.176691711	0.123448382	9.531852015	1.55E-21	7.14E-20	673.4994231	672.7490204	749.4510077	292.2793958	303.2833902	331.4801885	Up (812 genes)	29957	SLC25A24
ENSG00000085511	586.7447034	-0.412863333	0.112745757	-3.661896856	0.000250355	0.001321813	489.9099719	535.028676	485.165839	665.0120051	680.4182552	664.9334734	NoDiff	4216	MAP3K4
ENSG00000085514	6.301558653	-0.156737111	0.803050119	-0.195177247	0.845254191	0.916393098	6.085838161	8.9171446	2.893633234	6.110370644	4.923431659	8.878933621	NoDiff	29992	PILRA
ENSG00000085552	409.0766254	0.676960515	0.139484784	4.85329293	1.21E-06	1.03E-05	513.2390182	565.7432852	431.1513519	310.6105077	335.7780391	297.9375504	NoDiff	57549	IGSF9
ENSG00000085563	0.494914616	-0.912059532	2.835060677	-0.321707235	0.747674496	NA	0	0	0.964544411	1.018395107	0	0.98654818	NoDiff	5243	ABCB1
ENSG00000085644	392.435581	-0.06874058	0.136693324	-0.502881764	0.615047403	0.76863388	387.4650296	359.6581655	402.2150196	365.6038435	458.8638306	380.8075975	NoDiff	7760	ZNF213
ENSG00000085662	3.663579794	-1.097636016	1.110386676	-0.988516919	0.322899552	0.50893975	4.05722544	2.972381533	0	5.091975537	2.954058995	6.905837261	NoDiff	231	AKR1B1
ENSG00000085719	9164.24494	0.174305171	0.126280625	1.380300194	0.167494235	0.321011948	8264.568222	11536.80352	9350.293525	7334.481563	9618.416089	8880.906717	NoDiff	8895	CPNE3
ENSG00000085721	2544.906842	0.277605035	0.097236814	2.854937581	0.004304529	0.016184994	2514.465467	2931.758986	2920.640478	2209.917383	2272.656054	2420.002686	NoDiff	54700	RRN3
ENSG00000085733	2190.630632	-1.043691006	0.094731957	-11.01730654	3.15E-28	2.53E-26	1536.674136	1427.73393	1329.142199	3075.553224	2911.717483	2862.962819	Down (665 genes)	2017	CTTN
ENSG00000085741	0.502526817	0.913246959	3.016184939	0.302782149	0.762055888	NA	2.02861272	0	0	0	0	0.98654818	NoDiff	7481	WNT11
ENSG00000085760	1045.610342	-0.242134724	0.115639704	-2.093871872	0.036271396	0.096739302	911.8614177	886.7604907	1075.467019	1042.83659	1110.726182	1246.010351	NoDiff	4528	MTIF2
ENSG00000085788	1166.922232	-0.006029447	0.113614009	-0.053069571	0.957676476	0.978907958	1272.954482	1065.103383	1155.524205	1160.970422	1052.629689	1294.351212	NoDiff	23259	DDHD2
ENSG00000085831	389.653521	-0.529851003	0.145105728	-3.651482333	0.000260731	0.00136961	380.364885	279.4038641	297.0796787	496.9768124	443.1088493	440.9870365	NoDiff	22996	TTC39A
ENSG00000085832	2235.135859	-0.440195731	0.127688985	-3.447405671	0.000565998	0.002742676	1763.87876	1578.334594	2347.701098	2554.134929	2496.179851	2670.585923	NoDiff	2060	EPS15
ENSG00000085840	271.71618	0.949116126	0.17324453	5.478476717	4.29E-08	4.71E-07	368.1932087	430.9953223	274.8951573	193.4950704	175.2741671	187.4441542	NoDiff	4998	ORC1
ENSG00000085871	1160.74333	0.022755101	0.106309075	0.214046645	0.830510682	0.906952375	1138.051736	1266.234533	1105.367896	1196.614251	1052.629689	1205.561876	NoDiff	4258	MGST2
ENSG00000085872	612.1718446	0.989610594	0.128880002	7.678542649	1.61E-14	4.03E-13	853.0316488	882.7973154	707.0110536	434.8547108	427.353868	367.9824712	NoDiff	10523	CHERP
ENSG00000085978	351.904177	0.209101284	0.130102669	1.607202114	0.108010038	0.231306391	368.1932087	400.2807131	363.6332431	324.8680392	326.9158621	327.5339958	NoDiff	55054	ATG16L1
ENSG00000085982	1060.166868	0.082103414	0.113060554	0.726189734	0.467722464	0.650172818	1006.191909	1009.618927	1254.872279	1023.487083	1036.874707	1029.9563	NoDiff	55230	USP40
ENSG00000085998	1814.269446	-1.03576091	0.111586433	-9.282140156	1.66E-20	6.91E-19	1365.256361	1125.541807	1078.360652	2642.735304	2374.078746	2299.643808	Down (665 genes)	55624	POMGNT1
ENSG00000085999	327.2844027	1.503288085	0.167779972	8.959878041	3.25E-19	1.22E-17	564.9686426	479.5442207	407.0377416	203.6790215	165.4273037	143.0494861	Up (812 genes)	8438	RAD54L
ENSG00000086015	549.1776232	-0.006829575	0.119630091	-0.057089104	0.954474216	0.976485008	554.825579	582.5867805	506.385816	533.6390362	590.811799	526.8167282	NoDiff	23139	MAST2
ENSG00000086061	3361.0105	0.268031516	0.136698393	1.960751038	0.049908072	0.12576267	3636.288301	4560.624066	2820.327859	2927.885934	3255.373013	2965.563829	NoDiff	3301	DNAJA1
ENSG00000086062	2933.576095	-0.816687464	0.131436905	-6.213532363	5.18E-10	7.39E-09	2088.456795	1746.769548	2538.680891	3781.301033	3245.526149	4200.722151	NoDiff	2683	B4GALT1
ENSG00000086065	1344.576387	0.281986363	0.103342423	2.728660256	0.006359218	0.02264013	1573.189164	1366.304711	1487.327482	1182.35672	1148.144263	1310.135983	NoDiff	51510	CHMP5
ENSG00000086102	1709.299109	-0.129262105	0.091546083	-1.411989472	0.157953061	0.306824698	1628.976014	1700.202237	1569.313757	1731.271682	1840.378754	1785.652206	NoDiff	4799	NFX1
ENSG00000086159	4.126065616	0.816376066	1.024924679	0.796522986	0.425728121	0.612405414	6.085838161	1.981587689	7.716355292	3.055185322	0.984686332	4.9327409	NoDiff	363	AQP6
ENSG00000086189	1227.043408	-0.399710845	0.093242857	-4.286771725	1.81E-05	0.000122747	1070.09321	1044.296712	1060.034308	1407.422038	1395.300532	1385.113645	NoDiff	27292	DIMT1
ENSG00000086200	985.4814407	-0.245562412	0.104624188	-2.34709025	0.018920671	0.05672547	923.0187877	953.1436783	829.5081939	1039.781405	1048.690943	1118.745636	NoDiff	51194	IPO11
ENSG00000086200	985.4814407	-0.245562412	0.104624188	-2.34709025	0.018920671	0.05672547	923.0187877	953.1436783	829.5081939	1039.781405	1048.690943	1118.745636	NoDiff	101180901	IPO11-LRRC70
ENSG00000086205	22026.60089	-0.783198105	0.087945517	-8.905492117	5.31E-19	1.96E-17	14844.37358	16247.03746	17479.47382	27008.85664	28517.50085	28062.36298	NoDiff	2346	FOLH1
ENSG00000086232	5488.346658	-0.06431611	0.081035038	-0.793682725	0.42738016	0.614354857	5266.278622	5305.701037	5525.874933	5780.410629	5473.871318	5577.94341	NoDiff	27102	EIF2AK1
ENSG00000086289	81.34781405	-0.668490525	0.256197424	-2.609278873	0.009073327	0.030551131	77.08728337	56.47524913	54.97903145	119.1522276	76.80553388	103.5875589	NoDiff	54749	EPDR1
ENSG00000086300	613.0181434	-0.665865811	0.120183438	-5.54041239	3.02E-08	3.37E-07	495.9958101	441.8940546	484.2012946	729.1708968	696.1732365	830.6735676	NoDiff	29887	SNX10
ENSG00000086475	2122.739786	0.19121272	0.086565494	2.208879224	0.027183043	0.076405392	2250.745813	2321.429977	2217.487602	1978.741694	2014.668235	1953.365397	NoDiff	22929	SEPHS1
ENSG00000086504	752.0244578	0.600657932	0.114109644	5.263866498	1.41E-07	1.42E-06	871.2891633	1006.646546	841.0827268	621.2210155	580.9649357	590.9423599	NoDiff	10573	MRPL28
ENSG00000086506	16.33508311	0.07785777	0.507352268	0.153458997	0.878036323	0.935704708	15.2145954	14.86190767	20.25543264	11.20234618	13.78560864	22.69060814	NoDiff	3049	HBQ1
ENSG00000086544	171.1153335	-0.290391623	0.168250295	-1.725950151	0.084356381	0.190808295	153.1602604	145.6466951	163.0080055	187.3846997	188.0750894	189.4172506	NoDiff	80271	ITPKC
ENSG00000086570	11.75601576	0.191372887	0.57834878	0.330895289	0.74072358	0.853377244	13.18598268	10.89873229	13.50362176	13.2391364	11.81623598	7.892385441	NoDiff	2196	FAT2
ENSG00000086589	1010.403809	-0.069658707	0.099494746	-0.700124476	0.483849572	0.662744759	949.390753	993.7662259	1014.700721	1069.314863	1042.782825	992.4674692	NoDiff	55696	RBM22
ENSG00000086598	7044.180724	-0.264855682	0.081509151	-3.249398103	0.001156495	0.005146209	6440.845387	6344.052986	6413.255792	7743.876396	7311.296013	8011.75777	NoDiff	10959	TMED2
ENSG00000086619	436.1394468	-0.240712857	0.166666682	-1.444277006	0.148661071	0.293431151	391.522255	312.100061	495.7758275	428.7443402	430.307927	558.3862699	NoDiff	56605	ERO1B
ENSG00000086666	1184.627563	-0.428751134	0.099575688	-4.305781268	1.66E-05	0.000113368	948.3764467	1002.683371	1078.360652	1345.299937	1403.178023	1329.866947	NoDiff	54469	ZFAND6
ENSG00000086696	0.33048992	-0.009817422	3.514554608	-0.002793362	0.997771223	NA	0	0	0.964544411	1.018395107	0	0	NoDiff	3294	HSD17B2
ENSG00000086712	881.004073	0.037438316	0.104941457	0.356754297	0.721275754	0.840803771	864.1890188	939.2725645	873.8772368	847.3047293	835.9986957	925.3821929	NoDiff	55787	TXLNG
ENSG00000086717	6.639870453	-1.23707568	0.797006817	-1.552151943	0.120625872	0.251384197	4.05722544	2.972381533	4.822722057	12.22074129	9.846863317	5.91928908	NoDiff	5475	PPEF1
ENSG00000086730	17.04702488	0.890593966	0.501606744	1.775482442	0.075818262	0.175415075	23.32904628	26.7514338	16.39725499	10.18395107	15.75498131	9.865481801	NoDiff	7462	LAT2
ENSG00000086758	7524.179029	0.200643662	0.092028586	2.180231936	0.029240273	0.081062446	7365.892787	8635.759148	8137.8612	6945.454632	7398.933097	6661.173312	NoDiff	10075	HUWE1
ENSG00000086827	547.8746129	-1.218740518	0.119439873	-10.20379954	1.91E-24	1.12E-22	315.449278	331.9159379	340.4841772	731.2076871	744.4228668	823.7677304	Down (665 genes)	9183	ZW10
ENSG00000086848	274.6465498	0.684077379	0.144905796	4.720842065	2.35E-06	1.89E-05	336.7497115	326.9619687	352.0587102	194.5134655	228.447229	209.1482142	NoDiff	79796	ALG9
ENSG00000086967	0.997467586	2.219001886	2.110852267	1.051235049	0.29315065	NA	3.04291908	0.990793844	0.964544411	0	0	0.98654818	NA	4606	MYBPC2
ENSG00000086991	0.493361085	-0.892690677	3.035655303	-0.294068525	0.768705541	NA	0	0.990793844	0	0	1.969372663	0	NoDiff	50507	NOX4
ENSG00000087008	232.8699503	-0.194956184	0.153877231	-1.266959269	0.205169854	0.371146827	232.2761565	210.048295	209.3061373	228.120504	248.1409556	269.3276532	NoDiff	8310	ACOX3
ENSG00000087053	948.3607403	0.7328381	0.102943804	7.118816988	1.09E-12	2.22E-11	1149.209106	1150.311653	1252.94319	699.6374387	693.2191776	744.843876	NoDiff	8898	MTMR2
ENSG00000087074	81.60084862	0.314805201	0.240688622	1.30793553	0.190895177	0.352762635	96.35910421	92.14382753	82.95081939	72.30605262	86.65239719	59.1928908	NoDiff	23645	PPP1R15A
ENSG00000087076	17.9343087	-0.275862677	0.481831106	-0.572529822	0.566963088	0.731081063	22.31473992	12.88031998	13.50362176	23.42308747	16.73966764	18.74441542	NoDiff	51171	HSD17B14
ENSG00000087077	55.41334903	-0.367603715	0.279790297	-1.313854406	0.188895204	0.350025341	39.55794804	51.52127991	54.01448704	65.17728687	64.9892979	57.21979444	NoDiff	7205	TRIP6
ENSG00000087085	10.59565887	-0.650682224	0.617105559	-1.05440992	0.291695282	0.474533452	10.1430636	4.953969222	9.645444115	12.22074129	13.78560864	12.82512634	NoDiff	43	ACHE
ENSG00000087086	6287.360988	-0.565399962	0.105424842	-5.363061991	8.18E-08	8.58E-07	5655.772264	4851.917456	4705.047639	8412.961982	6938.099893	7160.366691	NoDiff	2512	FTL
ENSG00000087087	1643.698363	0.692536021	0.098859506	7.005254742	2.47E-12	4.83E-11	1998.183529	2212.442655	1881.826147	1280.12265	1272.214741	1217.400454	NoDiff	51593	SRRT
ENSG00000087088	389.7674268	0.806039488	0.137957452	5.842667269	5.14E-09	6.45E-08	539.6109836	514.2220052	434.0449852	281.0770496	304.2680765	265.3814604	NoDiff	581	BAX
ENSG00000087095	440.3830481	-0.146984571	0.13209	-1.112760775	0.265811186	0.443940192	381.3791914	420.09659	452.371329	421.6155744	512.0368925	454.798711	NoDiff	51701	NLK
ENSG00000087111	1208.47253	0.690348001	0.099824605	6.915609676	4.66E-12	8.82E-11	1553.917344	1539.693634	1383.156686	936.9234987	942.3448195	894.7991993	NoDiff	94005	PIGS
ENSG00000087116	0.33810212	1.878027287	3.742551076	0.50180405	0.615805364	NA	2.02861272	0	0	0	0	0	NA	9509	ADAMTS2
ENSG00000087128	7.121985753	-1.552104269	0.839608286	-1.848605231	0.064514837	0.154581665	5.0715318	0	5.787266469	10.18395107	7.877490654	13.81167452	NoDiff	28983	TMPRSS11E
ENSG00000087152	680.0463953	-0.17623187	0.112066906	-1.572559427	0.115820869	0.243812299	644.0845387	633.1172666	638.5284004	711.85818	783.8103201	668.8796661	NoDiff	56970	ATXN7L3
ENSG00000087157	238.375616	0.563961534	0.159552393	3.534647927	0.000408319	0.002044008	280.9628617	306.1552979	266.2142576	163.9616123	213.676934	199.2827324	NoDiff	9489	PGS1
ENSG00000087191	1200.047356	0.818982445	0.104986758	7.800816568	6.15E-15	1.61E-13	1526.531072	1669.487628	1399.553941	847.3047293	850.7689906	906.6377775	NoDiff	5705	PSMC5
ENSG00000087206	445.7054398	-0.099017807	0.121439407	-0.815367998	0.414861697	0.602172817	444.2661857	404.2438885	442.7258849	465.406564	468.7106939	448.8794219	NoDiff	51720	UIMC1
ENSG00000087237	0.334864825	-0.009817336	3.497873631	-0.002806658	0.997760614	NA	0	0.990793844	0	1.018395107	0	0	NoDiff	1071	CETP
ENSG00000087245	0.827544452	0.595587947	2.33908174	0.254624683	0.799012993	NA	1.01430636	1.981587689	0	0	1.969372663	0	NoDiff	4313	MMP2
ENSG00000087250	0.662722453	0.012365025	2.423745028	0.00510162	0.995929514	NA	1.01430636	0.990793844	0	0	0.984686332	0.98654818	NoDiff	4504	MT3
ENSG00000087253	52.06552525	0.561043259	0.339470188	1.652702589	0.098391407	0.215059463	42.60086712	67.37398142	76.19900851	31.57024833	31.50996262	63.13908352	NoDiff	54947	LPCAT2
ENSG00000087258	10.1516484	1.245444341	0.693824366	1.795042666	0.072646902	0.169657942	21.30043356	10.89873229	10.60998853	11.20234618	3.938745327	2.95964454	NoDiff	2775	GNAO1
ENSG00000087263	1065.191414	-0.050069485	0.098118756	-0.510294745	0.609844984	0.764800546	1008.220522	1064.112589	1067.750663	1055.057331	1069.369356	1126.638022	NoDiff	55239	OGFOD1
ENSG00000087266	1276.17232	0.35879611	0.101059474	3.550346122	0.000384725	0.001942079	1399.742777	1348.470422	1553.881047	1068.296468	1136.328027	1150.315178	NoDiff	6452	SH3BP2
ENSG00000087269	1660.010105	-0.190323382	0.109041211	-1.745426166	0.080910714	0.18460606	1589.418066	1695.248268	1367.723975	1630.450567	1899.459934	1777.75982	NoDiff	8602	NOP14
ENSG00000087274	2871.134379	-0.193794399	0.086082434	-2.251265337	0.024368737	0.069819311	2646.325293	2712.793546	2676.610742	3076.571619	3194.32246	2920.182613	NoDiff	118	ADD1
ENSG00000087299	577.6596805	-0.017504522	0.114347286	-0.153082095	0.878333536	0.935860815	592.3549143	577.6328113	552.6839478	542.8045922	599.673976	600.8078417	NoDiff	79944	L2HGDH
ENSG00000087301	694.3035395	-0.129579964	0.14674381	-0.883035296	0.377217201	0.565044967	775.9443655	585.559162	627.9184119	858.5070755	593.765858	724.1263642	NoDiff	57544	TXNDC16
ENSG00000087302	2497.803257	0.056826879	0.095387707	0.595746359	0.551344683	0.718928765	2563.152172	2558.229706	2519.390003	2665.139996	2226.375796	2454.531872	NoDiff	51637	RTRAF
ENSG00000087303	15.67505486	1.173015787	0.52807038	2.221324718	0.026328976	0.074341342	18.25751448	21.79746458	25.0781547	10.18395107	5.90811799	12.82512634	NoDiff	22795	NID2
ENSG00000087338	783.5734055	-0.189393557	0.107368755	-1.763954116	0.077739705	0.178816681	732.329192	736.1598264	728.2310307	801.4769495	799.5653014	903.6781329	NoDiff	64395	GMCL1
ENSG00000087365	4371.134553	-0.52549485	0.093740307	-5.605858021	2.07E-08	2.38E-07	3759.01937	3770.961372	3221.578334	5188.723072	5330.107114	4956.418057	NoDiff	10992	SF3B2
ENSG00000087448	1374.728373	0.844288985	0.112484172	7.505846989	6.10E-14	1.43E-12	1520.445234	1816.125117	1960.918789	946.0890547	976.8088411	1027.983204	NoDiff	57542	KLHL42
ENSG00000087460	17913.38369	-0.320873167	0.084308751	-3.805929568	0.000141273	0.000791186	16444.94902	16523.46894	14820.22488	20388.27005	20191.97792	19111.41134	NoDiff	2778	GNAS
ENSG00000087470	2654.895274	-0.041694578	0.092267965	-0.451885743	0.651351296	0.794702338	2638.210843	2471.039848	2740.270673	2678.379132	2545.414168	2856.056981	NoDiff	10059	DNM1L
ENSG00000087494	2.151591741	-1.193064478	1.423653798	-0.83802992	0.4020139	NA	0	1.981587689	1.929088823	4.073580429	3.938745327	0.98654818	NA	5744	PTHLH
ENSG00000087495	0.333846907	-1.87354641	3.455277577	-0.542227468	0.587661815	NA	0	0	0	1.018395107	0.984686332	0	NA	116154	PHACTR3
ENSG00000087502	1349.00422	-0.702229542	0.095810996	-7.329320979	2.31E-13	5.02E-12	1051.835695	1057.177032	972.2607668	1647.763284	1632.609938	1732.378604	NoDiff	51290	ERGIC2
ENSG00000087510	396.3722325	-0.422866486	0.130255214	-3.24644575	0.001168557	0.005191203	358.0501451	336.8699071	321.193289	488.8296515	418.491691	454.798711	NoDiff	7022	TFAP2C
ENSG00000087586	935.7951527	1.453776014	0.108311091	13.42222672	4.48E-41	1.01E-38	1344.970233	1312.801844	1455.497517	473.5537249	540.5927961	487.354801	Up (812 genes)	6790	AURKA
ENSG00000087589	0.328539085	-1.85460974	3.476028144	-0.533542786	0.593657901	NA	0	0	0	0	0.984686332	0.98654818	NA	57091	CASS4
ENSG00000087842	532.7758315	-0.438940261	0.114603173	-3.830088219	0.000128097	0.000723709	453.394943	469.6362822	434.0449852	625.2945959	604.5974077	609.6867753	NoDiff	8544	PIR
ENSG00000087884	42.89801999	-0.242627142	0.314669464	-0.771053977	0.440674938	0.627221829	45.6437862	34.67778455	37.61723205	45.82777983	53.17306191	40.44847538	NoDiff	28971	AAMDC
ENSG00000087903	176.7465412	0.462400004	0.17499637	2.642340552	0.008233522	0.028150848	199.8183529	210.048295	204.4834152	173.1271682	143.7642044	129.2378116	NoDiff	5990	RFX2
ENSG00000087995	463.8746793	-0.111636739	0.125215013	-0.891560331	0.372628641	0.560930474	449.3377175	479.5442207	408.9668305	506.1423683	488.4044205	450.8525183	NoDiff	339175	METTL2A
ENSG00000088002	142.3901218	0.005687291	0.184959788	0.030748799	0.975469874	0.991519584	160.2604049	135.7387567	132.1425844	135.4465493	147.7029498	143.0494861	NoDiff	6820	SULT2B1
ENSG00000088035	755.7002762	-0.422144361	0.108995976	-3.873027015	0.000107492	0.000618359	660.3134404	678.6937834	598.9820795	828.9736174	868.4933446	898.745392	NoDiff	29929	ALG6
ENSG00000088038	646.5995767	0.543837655	0.111205236	4.89039614	1.01E-06	8.73E-06	737.4007238	772.8191986	790.9264174	506.1423683	558.3171501	513.9916018	NoDiff	4849	CNOT3
ENSG00000088053	4.315539747	-1.181110416	1.018716902	-1.159409856	0.246289161	0.421661017	1.01430636	5.944763066	0.964544411	7.128765751	5.90811799	4.9327409	NoDiff	51206	GP6
ENSG00000088179	681.4912909	0.112705975	0.150162336	0.750560878	0.452916973	0.638788859	590.3263016	620.2369466	913.4235577	631.4049665	657.7704696	675.7855033	NoDiff	5775	PTPN4
ENSG00000088205	3362.940912	-0.1538364	0.115143451	-1.336041246	0.181535792	0.34010327	2852.229485	3626.305471	3073.038495	3066.387668	3776.272082	3783.412271	NoDiff	8886	DDX18
ENSG00000088247	3722.966882	0.435008795	0.099420642	4.375437384	1.21E-05	8.52E-05	4418.318505	4610.163758	3811.879514	3135.638535	3367.627255	2994.173727	NoDiff	8570	KHSRP
ENSG00000088256	533.1827682	0.159017055	0.125544086	1.266623225	0.205290044	0.371220042	619.741186	558.8077282	509.2794493	502.0687879	542.5621688	466.6372892	NoDiff	2767	GNA11
ENSG00000088280	185.6464835	-0.141078355	0.19005807	-0.74229079	0.457911171	0.642497222	152.145954	152.582252	224.7388479	211.8261823	174.2894807	198.2961842	NoDiff	55616	ASAP3
ENSG00000088298	299.5799422	-0.344412192	0.138851106	-2.480442552	0.013121941	0.041803042	268.7911854	271.4775134	251.7460914	342.1807561	350.5483341	312.7357731	NoDiff	55741	EDEM2
ENSG00000088305	225.2165223	0.742961197	0.155352019	4.782436699	1.73E-06	1.44E-05	304.291908	273.4591011	268.1433464	177.2007487	167.3966764	160.8073534	NoDiff	1789	DNMT3B
ENSG00000088325	2576.955565	1.006970489	0.091826165	10.96605186	5.56E-28	4.37E-26	3382.711711	3498.493065	3443.423549	1590.733158	1707.446099	1838.925808	Up (812 genes)	22974	TPX2
ENSG00000088340	45.8112188	-0.611798942	0.316996528	-1.929986255	0.053608541	0.133361725	39.55794804	25.76063995	43.40449852	47.86457004	56.12712091	62.15253534	NoDiff	80307	FER1L4
ENSG00000088356	393.291651	-0.076012259	0.131197235	-0.579373938	0.562336885	0.727305177	393.5508677	362.6305471	392.5695755	420.5971793	428.3385543	362.0631821	NoDiff	81572	PDRG1
ENSG00000088367	956.457077	-0.864351181	0.110453147	-7.825500695	5.06E-15	1.35E-13	695.814163	659.8687004	679.0392657	1203.743017	1372.652746	1127.62457	NoDiff	2036	EPB41L1
ENSG00000088387	880.7550468	-0.008468199	0.113637722	-0.074519258	0.940597218	0.968411694	838.8313598	900.6316046	895.0972138	820.8264565	999.4566267	829.6870194	NoDiff	23348	DOCK9
ENSG00000088448	753.4246654	0.193271404	0.115915285	1.667350452	0.09544474	0.210053653	782.0302036	774.8007863	854.5863486	667.0487953	654.8164106	787.2654477	NoDiff	55608	ANKRD10
ENSG00000088451	332.4795464	-0.262688931	0.135337534	-1.940990968	0.052259373	0.130592345	292.1202317	301.2013287	313.4769337	364.5854484	334.7933528	388.6999829	NoDiff	23483	TGDS
ENSG00000088538	144.0345203	-0.039256798	0.191044157	-0.205485468	0.837192851	0.911313186	163.303324	131.7755813	131.17804	163.9616123	143.7642044	130.2243598	NoDiff	1795	DOCK3
ENSG00000088543	359.8403928	-0.15327126	0.144351522	-1.061791778	0.288330223	0.470662262	346.8927751	341.8238763	333.7323664	311.6289028	410.6142003	414.3502356	NoDiff	51161	C3orf18
ENSG00000088682	1370.142065	-0.128899722	0.095134502	-1.354920867	0.17544277	0.331672839	1250.639742	1333.608515	1342.645821	1366.686234	1468.167321	1459.104758	NoDiff	57017	COQ9
ENSG00000088726	5.142136671	-2.38078508	0.999717671	-2.381457435	0.017244284	0.052553873	3.04291908	0.990793844	0.964544411	7.128765751	9.846863317	8.878933621	NoDiff	55287	TMEM40
ENSG00000088727	118.9688938	-0.732820854	0.20474006	-3.579274392	0.00034455	0.001760265	92.30187877	88.18065215	87.77354144	124.2442031	159.5191857	161.7939015	NoDiff	64147	KIF9
ENSG00000088756	630.7092243	-0.011888123	0.112762086	-0.105426597	0.916037312	0.95538878	644.0845387	654.9147312	585.4784578	629.3681763	661.7092149	608.7002271	NoDiff	79822	ARHGAP28
ENSG00000088766	996.9231325	-0.103017009	0.098603927	-1.044755644	0.29613592	0.479478366	963.5910421	983.8582875	936.5726235	1064.222887	1033.920648	999.3733064	NoDiff	54675	CRLS1
ENSG00000088808	496.1710401	0.101426336	0.128167642	0.791356811	0.428735805	0.615590985	511.2104055	568.7156667	461.0522287	461.3329836	518.9296968	455.7852592	NoDiff	23368	PPP1R13B
ENSG00000088812	2647.523015	-0.419462755	0.088419139	-4.744026692	2.10E-06	1.71E-05	2237.55983	2330.347122	2228.09759	3033.799025	3182.506224	2872.8283	NoDiff	8455	ATRN
ENSG00000088826	120.7628292	-0.004902926	0.237538809	-0.020640528	0.983532411	0.995179435	101.430636	94.12541522	165.9016388	134.4281542	99.45331951	129.2378116	NoDiff	54498	SMOX
ENSG00000088827	0.98125142	0.966074167	2.095299242	0.461067397	0.644750252	NA	0	0.990793844	2.893633234	1.018395107	0.984686332	0	NoDiff	6614	SIGLEC1
ENSG00000088832	4751.608692	-0.400369914	0.099433166	-4.026522824	5.66E-05	0.000345263	4417.304198	3914.626479	3957.52572	5988.163231	4931.309149	5300.723372	NoDiff	2280	FKBP1A
ENSG00000088833	882.0401838	0.274970629	0.107489383	2.558118955	0.010524009	0.034701842	1033.578181	927.3830384	936.5726235	848.3231244	798.580615	747.8035205	NoDiff	55968	NSFL1C
ENSG00000088836	82.35233115	1.262485381	0.241813422	5.220906972	1.78E-07	1.76E-06	124.7596823	120.876849	103.206252	42.77259451	54.15774825	48.34086082	Up (812 genes)	83959	SLC4A11
ENSG00000088854	128.812729	0.049788761	0.206255841	0.241393218	0.809250368	0.896562577	123.7453759	119.8860552	149.5043838	100.8211156	144.7488908	134.1705525	NoDiff	25943	C20orf194
ENSG00000088876	380.1376274	-0.365847953	0.126063215	-2.902099173	0.003706712	0.014227266	332.6924861	339.8422886	324.0869223	427.7259451	440.1547903	416.323332	NoDiff	79175	ZNF343
ENSG00000088881	29.36457811	0.398319358	0.403898102	0.986187743	0.324040993	0.510048299	41.58656076	25.76063995	32.79450999	35.64382876	24.61715829	15.78477088	NoDiff	57593	EBF4
ENSG00000088888	982.9280778	0.04206364	0.112565208	0.373682423	0.708640604	0.832798015	999.0917647	1060.149414	932.7144459	924.7027574	1085.124338	895.7857475	NoDiff	57506	MAVS
ENSG00000088899	145.0497515	-0.434124055	0.216784481	-2.002560576	0.045224475	0.116288832	162.2890176	95.11620906	112.8516961	193.4950704	142.7795181	163.7669979	NoDiff	9762	LZTS3
ENSG00000088930	3219.778983	-0.173036411	0.084779927	-2.041006838	0.041250147	0.107746125	3101.748849	3092.267588	2886.881424	3467.63534	3415.876885	3354.263812	NoDiff	22803	XRN2
ENSG00000088970	397.0913247	-0.540165644	0.142396446	-3.793392748	0.000148603	0.000827748	335.7354052	266.5235441	368.4559652	471.5169347	450.0016536	490.3144455	NoDiff	55857	KIZ
ENSG00000088986	1627.505562	0.342556225	0.120475146	2.843376725	0.004463827	0.016706392	1768.950292	2157.948993	1532.66107	1478.709696	1405.147395	1421.615927	NoDiff	8655	DYNLL1
ENSG00000088992	87.36815474	-0.229087756	0.24701797	-0.927413323	0.353711976	0.541831952	104.4735551	76.29112602	60.76629792	85.54518902	93.54520152	103.5875589	NoDiff	54997	TESC
ENSG00000089006	2653.302895	0.203096004	0.098649693	2.058759616	0.039517272	0.103908558	2776.156508	2623.6221	3119.336627	2402.394058	2368.170628	2630.137448	NoDiff	27131	SNX5
ENSG00000089009	25805.52768	-0.070792122	0.079796036	-0.887163403	0.374990933	0.563212071	25822.21132	23993.06374	25702.21493	27073.01553	25565.41123	26677.24934	NoDiff	6128	RPL6
ENSG00000089022	721.5122519	-0.076951576	0.1066871	-0.721282856	0.470735503	0.652684182	690.7426312	732.196651	683.8619877	757.6859598	753.2850438	711.3012378	NoDiff	8550	MAPKAPK5
ENSG00000089041	29.96288547	-0.121242637	0.364628535	-0.332510006	0.739504185	0.852819741	29.41488444	28.73302149	27.97178793	31.57024833	34.46402161	27.62334904	NoDiff	5027	P2RX7
ENSG00000089048	1133.390045	-0.121657823	0.103040018	-1.180685184	0.237727809	0.411538653	1097.479482	1093.836404	1065.821575	1068.296468	1224.949797	1249.956544	NoDiff	51575	ESF1
ENSG00000089050	1247.071778	0.321179623	0.105119163	3.055386033	0.00224771	0.009254663	1496.101881	1416.835197	1243.297746	1096.811531	1157.00644	1072.377872	NoDiff	10741	RBBP9
ENSG00000089053	3584.241431	0.576810864	0.093239673	6.186324411	6.16E-10	8.72E-09	4648.566048	4298.063697	3927.624843	2973.713713	2806.356045	2851.12424	NoDiff	51433	ANAPC5
ENSG00000089057	813.8274467	0.141739047	0.103458953	1.370002723	0.170686052	0.324989174	864.1890188	853.0735	843.97636	814.7160859	752.3003575	754.7093578	NoDiff	9962	SLC23A2
ENSG00000089060	249.2075313	0.514817527	0.150305464	3.425141802	0.000614479	0.002946934	308.3491335	306.1552979	265.2497132	198.5870459	214.6616203	202.2423769	NoDiff	80024	SLC8B1
ENSG00000089063	3152.797886	-0.187643339	0.098885892	-1.897574423	0.057752166	0.141267183	3118.992057	2712.793546	3012.272197	3593.916334	3050.558256	3428.254926	NoDiff	29058	TMEM230
ENSG00000089091	55.83068273	0.105966378	0.282156434	0.375558963	0.707244804	0.832102638	45.6437862	58.45683682	69.44719763	54.9933358	55.14243458	51.30050536	NoDiff	55184	DZANK1
ENSG00000089094	464.901517	-0.583675531	0.119249984	-4.894554398	9.85E-07	8.57E-06	369.2075151	387.4003932	359.7750655	564.1908895	545.5162278	563.3190108	NoDiff	84678	KDM2B
ENSG00000089101	20.30944482	-0.07687828	0.455505096	-0.168775895	0.865972919	0.92881225	20.2861272	17.8342892	21.21997705	13.2391364	26.58653096	22.69060814	NoDiff	26074	CFAP61
ENSG00000089123	253.8875496	-0.409989135	0.152341641	-2.691247995	0.007118526	0.02486345	220.1044801	217.9746458	216.0579482	300.4265567	252.0797009	316.6819658	NoDiff	55617	TASP1
ENSG00000089127	9.988057021	-0.202794939	0.650789077	-0.311613925	0.75533395	0.863165981	13.18598268	7.926350755	6.75181088	16.29432172	7.877490654	7.892385441	NoDiff	4938	OAS1
ENSG00000089154	4181.865147	0.31864149	0.117157018	2.719781495	0.006532507	0.023128873	4814.912291	5303.719449	3807.056792	3733.436463	3963.362485	3468.703401	NoDiff	10985	GCN1
ENSG00000089157	47463.14078	0.140454238	0.093066377	1.509183476	0.131251902	0.267809089	54111.2157	48806.50478	46397.47982	49012.30133	43239.5462	43211.79684	NoDiff	6175	RPLP0
ENSG00000089159	942.2496527	0.56591407	0.108963722	5.193600769	2.06E-07	2.01E-06	1168.480927	1200.842139	1005.055277	747.5020088	781.8409474	749.7766169	NoDiff	5829	PXN
ENSG00000089163	20.52612043	-0.05715961	0.451060892	-0.126722603	0.899159956	0.947272172	22.31473992	15.85270151	22.18452146	22.40469236	25.60184463	14.7982227	NoDiff	23409	SIRT4
ENSG00000089169	0.333846907	-1.87354641	3.455277577	-0.542227468	0.587661815	NA	0	0	0	1.018395107	0.984686332	0	NA	22895	RPH3A
ENSG00000089177	377.6920441	-0.658849474	0.137176509	-4.802932202	1.56E-06	1.31E-05	264.73396	311.1092671	302.8669452	420.5971793	507.1134609	459.7314519	NoDiff	55614	KIF16B
ENSG00000089195	461.0461928	-0.272099588	0.136343152	-1.995696764	0.04596694	0.117868184	393.5508677	480.5350145	379.0659537	499.0136026	553.3937184	460.7180001	NoDiff	51605	TRMT6
ENSG00000089199	0.492343166	-2.437857392	3.223366618	-0.756307824	0.449464658	NA	0	0	0	0	2.954058995	0	NA	1114	CHGB
ENSG00000089220	8033.777168	-0.263679405	0.080995269	-3.255491452	0.001131963	0.005053949	7627.583828	7258.555704	7018.989682	8946.601018	8600.250421	8750.682357	NoDiff	5037	PEBP1
ENSG00000089225	1.483526779	0.30971992	1.569118299	0.197384684	0.843526514	NA	1.01430636	1.981587689	1.929088823	1.018395107	0.984686332	1.97309636	NoDiff	6910	TBX5
ENSG00000089234	579.7364724	-0.000956456	0.123215064	-0.007762491	0.993806491	0.997609048	539.6109836	538.9918514	659.7483774	596.7795329	585.8883674	557.3997217	NoDiff	8315	BRAP
ENSG00000089248	2294.361196	-0.277294243	0.098580847	-2.812861237	0.004910284	0.018136794	2099.614165	1941.955935	2181.799459	2715.041356	2304.166016	2523.590245	NoDiff	10961	ERP29
ENSG00000089280	3893.928245	0.295321889	0.126368133	2.336996547	0.019439364	0.058056281	3878.707521	5076.827659	3917.979399	2954.364206	3943.668759	3592.021924	NoDiff	2521	FUS
ENSG00000089289	645.4003432	0.79699206	0.118545283	6.723102264	1.78E-11	3.14E-10	838.8313598	745.076971	873.8772368	465.406564	442.124163	507.0857646	NoDiff	3476	IGBP1
ENSG00000089327	7.660657478	1.046443109	0.77712612	1.34655506	0.178123576	0.335515002	16.22890176	10.89873229	3.858177646	6.110370644	5.90811799	2.95964454	NoDiff	53827	FXYD5
ENSG00000089335	822.2236555	-0.189831872	0.113654476	-1.670254259	0.094869069	0.209176864	722.1861284	745.076971	837.2245492	829.9920125	839.937441	958.924831	NoDiff	55900	ZNF302
ENSG00000089351	1166.043101	0.212024866	0.110586331	1.917279139	0.055202479	0.136365022	1388.585407	1247.40945	1118.871517	1154.860052	1052.629689	1033.902493	NoDiff	57655	GRAMD1A
ENSG00000089356	332.2073267	0.768466691	0.463618	1.657542828	0.097409778	0.213328283	604.5265906	267.514338	383.8886758	336.0703854	148.6876361	252.5563341	NoDiff	5349	FXYD3
ENSG00000089472	6.000882828	-0.322162967	0.862691096	-0.373439541	0.708821335	0.832852773	11.15736996	1.981587689	2.893633234	8.147160859	6.892804322	4.9327409	NoDiff	9843	HEPH
ENSG00000089486	812.6911742	-0.068367392	0.102759911	-0.665311904	0.505851018	0.682166734	785.0731227	798.5798386	796.7136839	803.5137397	865.5392856	826.7273749	NoDiff	29965	CDIP1
ENSG00000089505	40.07750029	-0.246917766	0.32437219	-0.761217432	0.446527208	0.6323143	36.51502896	43.59492915	29.90087676	41.7541994	47.26494392	41.43502356	NoDiff	113540	CMTM1
ENSG00000089558	1.50709514	-1.014251534	1.748471934	-0.580078819	0.561861467	NA	1.01430636	1.981587689	0	4.073580429	0	1.97309636	NA	23415	KCNH4
ENSG00000089597	7085.576794	-1.539766428	0.09942593	-15.4865681	4.28E-54	1.94E-51	3913.193937	3424.183526	3542.771623	11781.813	9820.276787	10031.22189	Down (665 genes)	23193	GANAB
ENSG00000089639	301.552345	-0.354160954	0.137486781	-2.575963671	0.009996115	0.033196226	262.7053473	252.6524303	278.7533349	338.1071756	350.5483341	326.5474476	NoDiff	51291	GMIP
ENSG00000089682	720.3376795	-0.377928716	0.118565944	-3.18749806	0.001435094	0.006222416	569.025868	599.4302759	710.8692312	777.0354669	846.8302453	818.8349895	NoDiff	55285	RBM41
ENSG00000089685	431.8153033	1.029434826	0.138902781	7.411189459	1.25E-13	2.84E-12	552.7969662	654.9147312	531.4639707	249.5068013	302.2987038	299.9106467	Up (812 genes)	332	BIRC5
ENSG00000089692	8.62923781	-0.003640201	0.676807667	-0.005378486	0.995708609	0.998066204	12.17167632	7.926350755	5.787266469	8.147160859	7.877490654	9.865481801	NoDiff	3902	LAG3
ENSG00000089693	4579.894852	-0.170848784	0.096359345	-1.77303804	0.076222404	0.17615319	4625.237002	4379.308792	3922.802121	4990.136026	5079.996785	4481.888382	NoDiff	8079	MLF2
ENSG00000089723	242.4402594	0.05853459	0.147325709	0.397314158	0.691135808	0.822921676	239.376301	259.5879872	243.0651917	245.4332209	235.3400333	231.8388223	NoDiff	78990	OTUB2
ENSG00000089737	3885.643635	-0.596667555	0.099796199	-5.97886051	2.25E-09	2.95E-08	3168.693069	3404.367649	2707.476163	4602.12749	4803.299926	4627.897513	NoDiff	57062	DDX24
ENSG00000089775	617.729704	-0.263160373	0.110013542	-2.392072534	0.016753531	0.051276376	547.7254344	568.7156667	568.1166584	682.3247219	646.93892	692.5568224	NoDiff	7597	ZBTB25
ENSG00000089818	1211.783331	0.43279568	0.09564379	4.52507875	6.04E-06	4.47E-05	1341.927314	1450.522188	1384.12123	1018.395107	1024.073785	1051.66036	NoDiff	25977	NECAP1
ENSG00000089820	73.34353978	-1.306370554	0.257543917	-5.072418594	3.93E-07	3.63E-06	45.6437862	36.65937224	44.36904293	121.1890178	93.54520152	98.65481801	Down (665 genes)	393	ARHGAP4
ENSG00000089847	85.6130093	-0.689155704	0.231617595	-2.975403075	0.002926038	0.011665948	57.81546252	65.39239373	73.30537527	116.0970422	99.45331951	101.6144625	NoDiff	170961	ANKRD24
ENSG00000089876	1082.259419	-0.058292378	0.104083448	-0.560054259	0.575442429	0.737191618	1145.151881	1026.462423	1009.877999	1050.983751	1090.047769	1171.03269	NoDiff	55760	DHX32
ENSG00000089902	1268.622319	0.985156112	0.096407803	10.2186346	1.64E-24	9.68E-23	1631.004627	1712.091763	1713.995419	822.8632467	838.9527546	892.826103	NoDiff	23186	RCOR1
ENSG00000089916	1033.730696	0.302746555	0.111346965	2.718947522	0.006549	0.023178457	1161.380782	1020.51766	1243.297746	968.4937471	857.661795	951.0324456	NoDiff	55668	GPATCH2L
ENSG00000090006	775.1005656	-0.02571657	0.131225573	-0.195972241	0.844631893	0.916092182	935.190464	693.5556911	676.1456324	794.3481837	773.9634568	777.3999659	NoDiff	8425	LTBP4
ENSG00000090013	1170.108508	-0.723249508	0.09998174	-7.233815983	4.70E-13	9.91E-12	902.7326605	864.9630262	880.6290477	1566.291675	1411.055513	1394.979127	NoDiff	645	BLVRB
ENSG00000090020	608.2861138	0.790403174	0.13003644	6.078320626	1.21E-09	1.66E-08	686.6854058	792.6350755	833.3663715	384.9533506	491.3584795	460.7180001	NoDiff	6548	SLC9A1
ENSG00000090054	1459.387192	-0.442060524	0.094749085	-4.665591509	3.08E-06	2.41E-05	1201.953037	1189.943407	1320.461299	1701.738224	1670.028019	1672.199165	NoDiff	10558	SPTLC1
ENSG00000090060	5274.786063	0.194480242	0.082606996	2.354282931	0.018558479	0.055774249	5395.095529	5888.287817	5605.932119	4830.247994	4936.232581	4992.920339	NoDiff	10914	PAPOLA
ENSG00000090061	1010.887805	0.003005386	0.104420604	0.02878154	0.977038823	0.992544839	1015.320666	1051.232269	969.3671335	1003.119181	1087.09371	939.1938674	NoDiff	8812	CCNK
ENSG00000090097	229.1993471	0.369077563	0.15619542	2.362921806	0.018131495	0.05474718	248.5050582	287.3302149	239.207014	211.8261823	196.9372663	191.3903469	NoDiff	57060	PCBP4
ENSG00000090104	1.494504502	-4.037312588	1.87981247	-2.14772093	0.031735932	NA	0	0	0	3.055185322	3.938745327	1.97309636	NA	5996	RGS1
ENSG00000090238	174.9311739	0.634098396	0.184922334	3.428998441	0.000605813	0.002912124	242.4192201	195.1863873	200.6252376	163.9616123	121.1164188	126.278167	NoDiff	83719	YPEL3
ENSG00000090263	1215.598633	-0.417447108	0.094864292	-4.400466183	1.08E-05	7.66E-05	1035.606794	1054.20465	1033.027065	1394.182902	1341.142784	1435.427602	NoDiff	51650	MRPS33
ENSG00000090266	684.6009891	-0.229915081	0.120970179	-1.900593043	0.057355337	0.140548939	657.2705213	636.0896481	597.0529907	843.2311489	680.4182552	693.5433706	NoDiff	4708	NDUFB2
ENSG00000090273	1765.09772	-0.384017508	0.135876598	-2.826222565	0.004710053	0.017494347	1672.591188	1778.474951	1143.949672	2054.102931	1977.250154	1964.217427	NoDiff	10726	NUDC
ENSG00000090316	1119.303487	-0.038403195	0.120406019	-0.318947471	0.749766346	0.858734664	1166.452314	1235.519924	911.4944688	1165.044003	1139.282086	1098.028124	NoDiff	10296	MAEA
ENSG00000090339	8.287856628	-0.3499062	0.693277631	-0.504712952	0.613760463	0.767798263	10.1430636	6.935556911	4.822722057	7.128765751	10.83154965	9.865481801	NoDiff	3383	ICAM1
ENSG00000090372	864.0146907	0.178949426	0.1096245	1.63238533	0.102598338	0.222401866	952.4336721	961.0700291	839.153638	856.4702853	816.304969	758.6555505	NoDiff	29888	STRN4
ENSG00000090376	0.494914616	-0.912059532	2.835060677	-0.321707235	0.747674496	NA	0	0	0.964544411	1.018395107	0	0.98654818	NoDiff	11213	IRAK3
ENSG00000090382	0.664673287	1.471215556	2.406951065	0.611236172	0.54104324	NA	1.01430636	0.990793844	0.964544411	1.018395107	0	0	NA	4069	LYZ
ENSG00000090402	422.3249122	-4.17805322	0.723870898	-5.771820961	7.84E-09	9.60E-08	10.1430636	71.3371568	51.12085381	818.7896663	971.8854094	610.6733235	Down (665 genes)	6476	SI
ENSG00000090432	187.8656432	1.159342554	0.175924896	6.58998572	4.40E-11	7.30E-10	261.6910409	292.2841841	224.7388479	108.9682765	116.1929871	123.3185225	Up (812 genes)	79594	MUL1
ENSG00000090447	485.8013612	-0.194677646	0.12234987	-1.591155312	0.111574627	0.237113586	482.8098274	466.6639007	409.9313749	524.4734803	528.7765601	502.1530237	NoDiff	7023	TFAP4
ENSG00000090470	373.9258249	-0.168533463	0.131630521	-1.280352472	0.200421201	0.364786342	321.5351161	350.7410209	383.8886758	390.0453261	408.6448277	388.6999829	NoDiff	10081	PDCD7
ENSG00000090487	2894.90131	-0.051433345	0.089339798	-0.575704742	0.56481477	0.729326073	2982.060699	2769.268795	2778.852449	2817.899262	2906.794051	3114.532604	NoDiff	51324	SPG21
ENSG00000090520	1778.357411	-0.364225801	0.088403408	-4.120042533	3.79E-05	0.000239023	1555.945956	1550.592366	1558.703769	1945.134655	2022.545725	2037.221992	NoDiff	51726	DNAJB11
ENSG00000090530	21.33470829	-0.529498049	0.43711215	-1.211355139	0.225759325	0.397093384	16.22890176	17.8342892	18.32634382	22.40469236	31.50996262	21.70405996	NoDiff	55214	P3H2
ENSG00000090534	2.984927855	0.619270975	1.250039212	0.495401239	0.62031692	NA	2.02861272	3.963175378	4.822722057	6.110370644	0.984686332	0	NoDiff	7066	THPO
ENSG00000090539	2.839689548	1.710648496	1.354934011	1.262532701	0.206757167	NA	9.128757241	2.972381533	0.964544411	1.018395107	2.954058995	0	NA	8646	CHRD
ENSG00000090565	617.5875595	-0.268340206	0.114966083	-2.334081492	0.019591455	0.058444913	584.2404634	553.853759	543.0385037	643.6257078	733.5913172	647.1756061	NoDiff	9727	RAB11FIP3
ENSG00000090581	350.1257558	-0.185007519	0.13463179	-1.374174098	0.16938764	0.323608572	352.9786133	302.1921225	327.9450999	396.1556967	354.4870794	366.995923	NoDiff	84572	GNPTG
ENSG00000090612	645.5980845	-0.489739416	0.120007155	-4.080918468	4.49E-05	0.000278896	489.9099719	561.7801098	559.4357586	686.3983023	754.2697301	821.794634	NoDiff	10795	ZNF268
ENSG00000090615	1673.176701	-0.648076825	0.094114162	-6.886071244	5.74E-12	1.07E-10	1249.625436	1377.203444	1283.808612	2052.066141	2119.044986	1957.311589	NoDiff	2802	GOLGA3
ENSG00000090621	2733.899458	-0.554669449	0.091698937	-6.048810019	1.46E-09	1.98E-08	2290.303761	2303.595688	2050.621419	3169.245574	3401.10659	3188.523718	NoDiff	8761	PABPC4
ENSG00000090659	0.325889709	1.833394443	3.486555068	0.525846977	0.598994532	NA	0	0.990793844	0.964544411	0	0	0	NA	30835	CD209
ENSG00000090661	1140.441611	-0.911624037	0.104588003	-8.716334647	2.87E-18	1.00E-16	754.6439319	869.9169954	750.4155521	1500.095993	1543.988168	1423.589024	NoDiff	79603	CERS4
ENSG00000090674	207.6308851	0.542157443	0.165316814	3.279505747	0.001039891	0.004688949	235.3190755	283.3670395	219.9161258	171.090378	169.3660491	166.7266424	NoDiff	57192	MCOLN1
ENSG00000090686	888.2691802	0.647098174	0.100718385	6.424826751	1.32E-10	2.03E-09	1089.365031	1085.910053	1077.396108	680.2879317	678.4488826	718.2070751	NoDiff	84196	USP48
ENSG00000090776	173.7864849	-0.251493788	0.168488833	-1.49264366	0.135530488	0.274107102	159.2460985	163.4809843	153.3625614	181.2743291	203.8300707	181.5248651	NoDiff	1947	EFNB1
ENSG00000090857	452.1748782	0.567217542	0.130420242	4.34915266	1.37E-05	9.51E-05	478.752602	541.9642329	598.9820795	346.2543365	374.1808061	372.9152121	NoDiff	55066	PDPR
ENSG00000090861	8422.312045	-0.192744676	0.15071118	-1.278900984	0.200931926	0.365432434	6318.114317	6685.876862	10577.19402	8682.836685	8366.879761	9902.970632	NoDiff	16	AARS
ENSG00000090863	2886.097138	-0.671668805	0.08947867	-7.506468335	6.07E-14	1.42E-12	2215.24509	2301.614101	2161.544026	3696.77424	3624.630387	3316.774981	NoDiff	2734	GLG1
ENSG00000090889	775.187225	1.148123299	0.10622394	10.8085174	3.14E-27	2.37E-25	1072.121823	1062.131001	1070.644297	499.0136026	454.9250853	492.2875419	Up (812 genes)	24137	KIF4A
ENSG00000090905	2546.662842	0.195361039	0.104123781	1.876238432	0.060622547	0.146956817	2513.45116	2969.409152	2673.717109	2194.641456	2628.127819	2300.630356	NoDiff	27327	TNRC6A
ENSG00000090920	161.3767142	-0.498781987	0.179146405	-2.784214329	0.005365756	0.019574607	115.630925	145.6466951	139.8589397	196.5502557	194.9678937	175.6055761	NoDiff	NA	NA
ENSG00000090924	151.929928	0.962897047	0.184873588	5.208407837	1.90E-07	1.87E-06	225.1760119	189.2416243	188.0861602	109.9866716	102.4073785	96.68172165	NoDiff	64857	PLEKHG2
ENSG00000090932	178.4877095	0.322758467	0.179360016	1.799500657	0.07193952	0.168365051	233.2904628	189.2416243	172.6534497	174.1455634	152.6263814	148.9687752	NoDiff	10683	DLL3
ENSG00000090971	249.566915	0.27666584	0.155496861	1.779237459	0.075200839	0.174289665	307.3348271	247.6984611	265.2497132	244.4148258	206.7841297	225.9195332	NoDiff	57106	NAT14
ENSG00000090975	188.3241368	0.112525048	0.165309946	0.680691337	0.496066819	0.673079637	194.7468211	208.0667073	184.2279826	179.2375389	195.95258	167.7131906	NoDiff	57605	PITPNM2
ENSG00000090989	811.4609197	-0.147752716	0.112919322	-1.308480364	0.19071043	0.352556886	756.6725446	694.5464849	858.4445262	841.1943586	870.4627173	847.4448867	NoDiff	55763	EXOC1
ENSG00000091009	987.4357654	0.207916682	0.099159999	2.096779801	0.036013072	0.096146696	1061.978759	1097.79958	1015.665265	926.7395477	897.0492482	925.3821929	NoDiff	54439	RBM27
ENSG00000091010	0.329557004	-0.00981744	3.518156131	-0.002790507	0.9977735	NA	0	0.990793844	0	0	0	0.98654818	NoDiff	5459	POU4F3
ENSG00000091039	7555.505536	-1.242137151	0.135225406	-9.185678843	4.09E-20	1.67E-18	4150.541625	3659.992461	5658.982062	10608.62183	9542.595241	11712.29999	Down (665 genes)	114882	OSBPL8
ENSG00000091073	230.370055	-0.243664943	0.158567042	-1.536668276	0.124374564	0.25727096	234.3047692	194.1955935	204.4834152	251.5435915	271.7734276	225.9195332	NoDiff	113878	DTX2
ENSG00000091106	5.641461948	0.681232588	0.84088463	0.810137995	0.417860869	0.604731133	7.100144521	8.9171446	4.822722057	6.110370644	3.938745327	2.95964454	NoDiff	58484	NLRC4
ENSG00000091127	1357.489386	-0.305881787	0.109407896	-2.795792602	0.005177261	0.01895493	1231.367921	1309.829462	1101.509718	1345.299937	1578.45219	1578.477088	NoDiff	54517	PUS7
ENSG00000091128	4.918881904	0.772021372	0.927883607	0.832023937	0.405395433	0.592630728	3.04291908	4.953969222	10.60998853	2.036790215	4.923431659	3.94619272	NoDiff	22798	LAMB4
ENSG00000091129	2.804477086	0.876008756	1.245858674	0.703136539	0.481970663	NA	5.0715318	1.981587689	3.858177646	0	1.969372663	3.94619272	NoDiff	4897	NRCAM
ENSG00000091136	95.68523481	1.768196837	0.23750327	7.444936821	9.70E-14	2.24E-12	136.9313586	155.5546336	151.4334726	33.60703854	51.20368925	45.38121628	Up (812 genes)	3912	LAMB1
ENSG00000091137	5.817824971	0.394763276	0.873412574	0.451978009	0.651284825	0.79467329	8.114450881	3.963175378	7.716355292	10.18395107	1.969372663	2.95964454	NoDiff	5172	SLC26A4
ENSG00000091138	0.329557004	-0.00981744	3.518156131	-0.002790507	0.9977735	NA	0	0.990793844	0	0	0	0.98654818	NoDiff	1811	SLC26A3
ENSG00000091140	4128.928474	-0.208783464	0.083803344	-2.491350021	0.012725868	0.040820518	3677.874862	3833.381384	3980.674786	4299.664143	4462.598455	4519.377213	NoDiff	1738	DLD
ENSG00000091157	905.1420973	-0.376703396	0.103404269	-3.643015897	0.000269462	0.001411097	736.3864174	806.5061893	819.8627497	1008.211156	1057.55312	1002.332951	NoDiff	23335	WDR7
ENSG00000091164	2417.034791	0.005022565	0.09035455	0.055587291	0.955670589	0.977437069	2369.419657	2367.006494	2527.106358	2452.295418	2272.656054	2513.724763	NoDiff	9352	TXNL1
ENSG00000091181	3.786876123	-0.901523286	1.158530181	-0.778161244	0.436473962	0.623672943	4.05722544	0.990793844	2.893633234	0	9.846863317	4.9327409	NoDiff	3568	IL5RA
ENSG00000091262	103.4866553	-0.587157853	0.212953398	-2.75721288	0.005829639	0.021015807	80.13020245	76.29112602	91.63171909	131.3729688	111.2695555	130.2243598	NoDiff	368	ABCC6
ENSG00000091262	103.4866553	-0.587157853	0.212953398	-2.75721288	0.005829639	0.021015807	80.13020245	76.29112602	91.63171909	131.3729688	111.2695555	130.2243598	NoDiff	105369239	LOC105369239
ENSG00000091317	1227.732742	0.416806462	0.102572231	4.063540973	4.83E-05	0.000298826	1429.157661	1406.927259	1375.440331	1094.77474	946.2835648	1113.812895	NoDiff	54918	CMTM6
ENSG00000091409	1510.445423	0.282237912	0.146617994	1.92498823	0.054230831	0.134575988	1791.265032	1372.249475	1809.485316	1527.592661	1035.890021	1526.190035	NoDiff	3655	ITGA6
ENSG00000091428	15.22653752	-0.255114157	0.536193169	-0.475787779	0.634225578	0.782791098	17.24320812	12.88031998	11.57453294	12.22074129	25.60184463	11.83857816	NoDiff	11069	RAPGEF4
ENSG00000091436	549.793925	1.065887015	0.114358199	9.320599854	1.16E-20	4.90E-19	745.5151747	745.076971	741.7346524	367.6406337	352.5177068	346.2784112	Up (812 genes)	51776	MAP3K20
ENSG00000091483	2842.55754	0.581293539	0.099019325	5.870505973	4.34E-09	5.53E-08	3323.881942	3669.9004	3229.29469	2076.507624	2292.34978	2463.410806	NoDiff	2271	FH
ENSG00000091490	3710.215147	-0.448723742	0.115315214	-3.891279613	9.97E-05	0.000577918	2938.445525	2788.093878	3686.488741	4506.39835	3857.016361	4484.848027	NoDiff	23231	SEL1L3
ENSG00000091513	1.988418816	0.49654799	1.452057112	0.341961749	0.732379679	NA	4.05722544	1.981587689	0.964544411	0	2.954058995	1.97309636	NoDiff	7018	TF
ENSG00000091527	3013.068227	0.860171334	0.087673832	9.811038393	1.01E-22	5.12E-21	3771.191047	3913.635685	3971.993886	2085.67318	2067.841297	2268.074266	NoDiff	55573	CDV3
ENSG00000091536	6.631047738	-0.583504839	0.80100733	-0.728463795	0.466329724	0.649222232	7.100144521	6.935556911	1.929088823	5.091975537	7.877490654	10.85202998	NoDiff	51168	MYO15A
ENSG00000091542	2280.612088	0.251416134	0.09287633	2.706999026	0.006789446	0.023924897	2644.296681	2499.772869	2292.722066	2051.047746	2063.902551	2131.930617	NoDiff	54890	ALKBH5
ENSG00000091583	0.673648403	-0.018570328	2.545792045	-0.007294519	0.994179868	NA	1.01430636	0.990793844	0	2.036790215	0	0	NoDiff	350	APOH
ENSG00000091592	0.502216509	0.913250627	3.016819186	0.302719709	0.762103476	NA	2.02861272	0	0	0	0.984686332	0	NoDiff	22861	NLRP1
ENSG00000091622	95.3960129	1.007089144	0.229347303	4.391109594	1.13E-05	7.97E-05	146.0601159	106.0149414	130.2134955	57.03012601	66.95867056	66.09872806	Up (812 genes)	83394	PITPNM3
ENSG00000091640	689.1824158	0.02634856	0.114650105	0.229817149	0.818233858	0.900865178	698.8570821	670.7674327	716.6564977	723.0605262	610.5055257	715.2474306	NoDiff	9552	SPAG7
ENSG00000091651	445.1522716	0.879924639	0.125468233	7.01312688	2.33E-12	4.58E-11	575.1117062	619.2461528	536.2866928	305.5185322	310.1761945	324.5743512	NoDiff	23594	ORC6
ENSG00000091656	164.6896352	-0.380217829	0.198658927	-1.913922694	0.055630034	0.137156935	112.588006	157.5362213	159.1498279	154.7960563	220.5697383	183.4979615	NoDiff	79776	ZFHX4
ENSG00000091732	353.6339984	0.260652449	0.132149863	1.972400445	0.048563911	0.123074826	389.4936423	411.1794454	355.9168878	315.7024833	329.8699211	319.6416103	NoDiff	51530	ZC3HC1
ENSG00000091844	132.723646	0.254789264	0.200802559	1.268854665	0.204492904	0.370137919	122.7310696	140.6927259	169.7598164	105.9130912	128.9939095	128.2512634	NoDiff	26575	RGS17
ENSG00000091879	77.46545046	-0.164037808	0.658270899	-0.249194987	0.803209957	0.893537498	129.8312141	24.76984611	64.62447557	95.72914009	62.0352389	87.80278803	NoDiff	285	ANGPT2
ENSG00000091947	262.8469883	0.54179832	0.148280628	3.653871218	0.000258316	0.001358839	317.4778907	298.2289472	319.2642002	197.5686508	206.7841297	237.7581114	NoDiff	84336	TMEM101
ENSG00000091972	34.35762554	-3.495106012	1.043056824	-3.350829919	0.000805698	0.003750058	1.01430636	12.88031998	2.893633234	36.66222386	116.1929871	36.50228266	Down (665 genes)	4345	CD200
ENSG00000091986	10.63211153	1.70952929	0.735789536	2.323394404	0.020157974	0.059852015	6.085838161	10.89873229	31.82996558	6.110370644	5.90811799	2.95964454	NoDiff	151887	CCDC80
ENSG00000092009	1.967975124	0.955576919	1.623449547	0.588608941	0.556123634	NA	1.01430636	0	6.75181088	3.055185322	0	0.98654818	NoDiff	1215	CMA1
ENSG00000092010	1169.584859	-0.015174306	0.108618302	-0.139703034	0.888894629	0.941619669	1242.525291	1222.639604	1025.310709	1240.405241	1144.205517	1142.422793	NoDiff	5720	PSME1
ENSG00000092020	219.1952066	1.810626722	0.171191521	10.57661449	3.83E-26	2.57E-24	340.806937	319.0356179	363.6332431	89.61876944	87.63708353	114.4395889	Up (812 genes)	55012	PPP2R3C
ENSG00000092036	310.4031642	-0.029746668	0.137065699	-0.21702489	0.828188947	0.906036401	302.2632953	290.3025964	328.9096443	326.9048295	307.2221355	306.816484	NoDiff	54930	HAUS4
ENSG00000092051	1.487565223	-1.015994394	1.643328024	-0.618254164	0.536407811	NA	0	1.981587689	0.964544411	2.036790215	1.969372663	1.97309636	NA	84502	JPH4
ENSG00000092054	0.651779419	2.833260165	2.656209427	1.066655413	0.286127468	NA	0	1.981587689	1.929088823	0	0	0	NA	4625	MYH7
ENSG00000092067	0.334157215	-1.874652418	3.454080434	-0.5427356	0.587311859	NA	0	0	0	1.018395107	0	0.98654818	NA	1053	CEBPE
ENSG00000092068	1967.685246	-2.365642853	0.095783289	-24.69786616	1.13E-134	1.05E-130	662.3420531	637.080442	619.2375122	3413.6604	3097.8232	3375.967872	Down (665 genes)	23428	SLC7A8
ENSG00000092094	419.4681946	0.163940054	0.133946888	1.223918354	0.220983029	0.39109272	461.5093938	487.4705714	380.9950425	402.2660674	383.042983	401.5251093	NoDiff	55644	OSGEP
ENSG00000092096	429.514998	-0.471131993	0.128772457	-3.658639477	0.000253558	0.001336475	347.9070815	401.271507	330.8387331	518.3631096	493.3278522	485.3817046	NoDiff	51310	SLC22A17
ENSG00000092098	244.3523513	0.622869224	0.151485004	4.111754993	3.93E-05	0.000247099	311.3920525	279.4038641	298.0442231	205.7158117	195.95258	175.6055761	NoDiff	55072	RNF31
ENSG00000092108	1874.528921	-0.332202092	0.097136043	-3.419967302	0.000626287	0.002994331	1593.475292	1711.100969	1674.449098	1942.07947	2057.994433	2268.074266	NoDiff	23256	SCFD1
ENSG00000092140	1500.143942	0.600561866	0.095631501	6.279958589	3.39E-10	4.94E-09	1716.206361	1851.793695	1855.783448	1169.117583	1150.113635	1257.84893	NoDiff	55632	G2E3
ENSG00000092148	4985.181198	-0.474089558	0.099916308	-4.744866668	2.09E-06	1.70E-05	3842.192492	4363.456091	4314.407152	5348.611104	6458.55765	5583.862699	NoDiff	25831	HECTD1
ENSG00000092199	10873.22689	0.25834741	0.076859731	3.36128434	0.000775809	0.00362362	11630.03672	11981.66996	11920.80438	9834.641551	9824.215532	10047.99321	NoDiff	3183	HNRNPC
ENSG00000092200	25.13405591	-0.913183168	0.415282625	-2.198943831	0.027881916	0.077946339	13.18598268	18.82508304	20.25543264	29.53345811	28.55590362	40.44847538	NoDiff	57096	RPGRIP1
ENSG00000092201	3157.841413	0.107213536	0.086910655	1.233606355	0.217349624	0.386867792	3292.438445	3354.827957	3178.173836	3045.001371	2889.069697	3187.53717	NoDiff	11198	SUPT16H
ENSG00000092203	1419.683991	0.332113303	0.091348084	3.635689864	0.000277238	0.001447339	1599.56113	1573.380625	1574.13648	1288.269811	1247.597582	1235.158321	NoDiff	9878	TOX4
ENSG00000092208	326.9131647	0.320522815	0.139684918	2.29461291	0.021755318	0.06369637	390.5079486	349.7502271	349.165077	267.8379132	283.5896635	320.6281585	NoDiff	8487	GEMIN2
ENSG00000092295	33.68709477	0.655079626	0.365712636	1.791241434	0.07325456	0.17064941	43.61517348	36.65937224	43.40449852	18.33111193	35.44870794	24.6637045	NoDiff	7051	TGM1
ENSG00000092330	557.2864724	0.847849713	0.120489306	7.036721672	1.97E-12	3.90E-11	739.4293365	759.9388787	650.1029333	418.5603891	384.0276694	391.6596275	NoDiff	26277	TINF2
ENSG00000092377	35.41872567	-0.010358131	0.335651769	-0.030859753	0.975381387	0.991519584	35.5007226	34.67778455	35.68814322	36.66222386	32.49464895	37.48883084	NoDiff	90665	TBL1Y
ENSG00000092421	620.1333343	-0.646400916	0.152007304	-4.252433257	2.11E-05	0.000140926	426.0086712	583.5775744	440.796796	819.8080614	840.9221273	609.6867753	NoDiff	57556	SEMA6A
ENSG00000092439	2408.591144	-0.284383036	0.097327794	-2.921909813	0.003478923	0.013489153	2022.526882	2201.543922	2291.757522	2431.927516	2694.101804	2809.689217	NoDiff	54822	TRPM7
ENSG00000092445	304.6901232	0.099117849	0.149808145	0.661631909	0.508207152	0.684382202	329.649567	350.7410209	265.2497132	288.2058154	314.1149398	280.1796831	NoDiff	7301	TYRO3
ENSG00000092470	227.6311623	0.720249162	0.151601277	4.750943905	2.02E-06	1.66E-05	285.0200872	280.394658	284.5406014	163.9616123	173.3047944	178.5652206	NoDiff	79968	WDR76
ENSG00000092529	5.439885496	-0.451793684	0.895811664	-0.504340032	0.614022451	0.768022844	5.0715318	0.990793844	7.716355292	4.073580429	5.90811799	8.878933621	NoDiff	825	CAPN3
ENSG00000092531	752.126281	-0.080300221	0.104605734	-0.767646462	0.442697251	0.628467472	762.7583828	712.3807741	718.5855865	761.7595403	778.8868884	778.3865141	NoDiff	8773	SNAP23
ENSG00000092607	4.298875975	-0.680668002	0.965528573	-0.7049693	0.480829341	0.660195684	3.04291908	4.953969222	1.929088823	3.055185322	6.892804322	5.91928908	NoDiff	6913	TBX15
ENSG00000092621	6950.525833	0.164507692	0.091783166	1.792351455	0.073076686	0.170256338	7010.885561	7106.964246	7920.838707	6982.116856	6116.871493	6565.478138	NoDiff	26227	PHGDH
ENSG00000092758	67.50154905	-0.409175253	0.251090223	-1.629594528	0.103187222	0.223340504	52.74393072	60.43842451	60.76629792	74.34284283	75.82084754	80.89695077	NoDiff	1299	COL9A3
ENSG00000092820	802.4984016	1.276166023	0.125593665	10.16107002	2.96E-24	1.72E-22	1197.895811	1165.173561	1044.601598	547.8965677	448.0322809	411.3905911	Up (812 genes)	7430	EZR
ENSG00000092841	3146.04389	-0.377302184	0.094654324	-3.986106142	6.72E-05	0.000403584	2833.97197	2867.357386	2509.744559	3793.521775	3462.157142	3409.51051	NoDiff	4637	MYL6
ENSG00000092847	1508.633075	-0.292159245	0.095941411	-3.04518394	0.00232538	0.00954282	1326.712719	1396.028527	1346.503998	1606.009084	1782.28226	1594.261859	NoDiff	26523	AGO1
ENSG00000092850	1.659517117	-1.224615094	1.581578132	-0.77429946	0.438753723	NA	2.02861272	0	0.964544411	2.036790215	2.954058995	1.97309636	NA	27285	TEKT2
ENSG00000092853	239.7418007	1.464702965	0.182401262	8.030114199	9.74E-16	2.77E-14	356.0215324	426.0413531	273.9306129	124.2442031	138.8407728	119.3723298	Up (812 genes)	63967	CLSPN
ENSG00000092871	316.7454318	0.324227471	0.151030211	2.146772278	0.031811415	0.086922581	326.6066479	312.100061	417.6477302	288.2058154	264.8806232	291.0317131	NoDiff	117584	RFFL
ENSG00000092929	5.814394536	-1.776740199	0.905222967	-1.962765268	0.049673455	0.125307076	1.01430636	2.972381533	3.858177646	13.2391364	4.923431659	8.878933621	NoDiff	201294	UNC13D
ENSG00000092931	314.2016876	-0.041382219	0.147223875	-0.281083612	0.77864627	0.878914318	296.1774571	294.2657718	338.5550884	313.6656931	361.3798838	281.1662313	NoDiff	79157	MFSD11
ENSG00000092964	264.1367119	2.174247432	0.222877942	9.75532802	1.75E-22	8.65E-21	451.3663302	557.8169344	288.398779	75.36123794	122.1011051	89.77588439	Up (812 genes)	1808	DPYSL2
ENSG00000092969	7.113727785	0.209643781	0.828221563	0.253125238	0.800171436	0.891701666	11.15736996	7.926350755	3.858177646	1.018395107	11.81623598	6.905837261	NoDiff	7042	TGFB2
ENSG00000092978	927.4531639	-0.254808725	0.12400623	-2.054805836	0.039897762	0.104716869	704.9429203	889.7328723	942.35989	948.1258449	1089.063083	990.4943728	NoDiff	55105	GPATCH2
ENSG00000093000	1902.692433	0.760605694	0.100459886	7.571237866	3.70E-14	8.79E-13	2238.574137	2647.401152	2292.722066	1479.728091	1392.346473	1365.382681	NoDiff	10762	NUP50
ENSG00000093009	307.633601	0.672123436	0.145295985	4.62589132	3.73E-06	2.87E-05	385.4364168	407.2162701	341.4487217	246.451616	212.6922477	252.5563341	NoDiff	8318	CDC45
ENSG00000093010	2595.219467	-0.193388658	0.113004918	-1.711329565	0.087020292	0.195598766	2486.064889	2706.848783	2071.841396	2972.695318	2820.141654	2513.724763	NoDiff	1312	COMT
ENSG00000093072	19.95069639	0.490697602	0.47810617	1.026336059	0.304733206	0.489483022	21.30043356	13.87111382	34.72359881	16.29432172	14.77029498	18.74441542	NoDiff	51816	ADA2
ENSG00000093100	11.39871058	-0.825158849	0.602953956	-1.368527135	0.171147134	0.325733899	8.114450881	5.944763066	10.60998853	11.20234618	18.7090403	13.81167452	NoDiff	NA	NA
ENSG00000093144	83.32010787	0.162425671	0.258512645	0.628308417	0.529801919	0.701943263	107.5164742	81.24509524	75.23446409	102.8579058	62.0352389	71.03146897	NoDiff	55862	ECHDC1
ENSG00000093167	1461.812654	-0.30376626	0.095069227	-3.195211231	0.001397285	0.006072616	1249.625436	1314.783432	1360.972165	1536.758217	1642.456801	1666.279876	NoDiff	9209	LRRFIP2
ENSG00000093183	1436.162716	0.147419245	0.094757359	1.555755104	0.119766338	0.249847415	1460.601159	1469.347271	1598.25009	1390.109321	1322.433744	1376.234711	NoDiff	9117	SEC22C
ENSG00000093217	300.0551303	0.020787124	0.142045345	0.146341464	0.883651834	0.93879884	289.0773126	303.1829164	314.4414781	265.801123	319.0383715	308.7895804	NoDiff	9942	XYLB
ENSG00000094631	736.7456577	0.217063906	0.113554972	1.911531507	0.055936312	0.137675169	830.7169089	811.4601586	734.0182971	739.3548479	669.5867056	635.337028	NoDiff	10013	HDAC6
ENSG00000094755	0.333475757	-0.009817363	3.503133133	-0.002802452	0.99776397	NA	1.01430636	0	0	0	0	0.98654818	NoDiff	2568	GABRP
ENSG00000094804	941.6447639	0.521071657	0.131436722	3.964429798	7.36E-05	0.000438815	1109.651158	1271.188502	949.1117009	669.0855855	865.5392856	785.2923513	NoDiff	990	CDC6
ENSG00000094841	383.4648859	-0.300173938	0.126697251	-2.369222189	0.017825541	0.054007215	351.9643069	336.8699071	342.4132661	400.2292772	435.2313586	434.0811992	NoDiff	139596	UPRT
ENSG00000094880	1131.307893	0.858114711	0.1123686	7.636605884	2.23E-14	5.48E-13	1504.216332	1571.399037	1299.241322	739.3548479	805.4734194	868.1623985	NoDiff	8697	CDC23
ENSG00000094914	970.2338443	0.361534031	0.120383006	3.003198224	0.002671584	0.010745754	1128.922979	1221.64881	923.0690018	888.0405336	859.6311676	800.090574	NoDiff	8086	AAAS
ENSG00000094916	5618.647918	0.746334622	0.088840923	8.400797749	4.43E-17	1.42E-15	7293.877035	7244.68459	6583.015608	3947.299436	4246.952149	4396.05869	NoDiff	23468	CBX5
ENSG00000094963	0.485629192	0.857721421	3.052323822	0.281006037	0.778705769	NA	0	0	1.929088823	0	0.984686332	0	NoDiff	2327	FMO2
ENSG00000094975	2883.137928	-0.272545538	0.109015207	-2.500068982	0.012416913	0.040012572	2293.34668	2582.008759	2959.222254	2889.186919	3279.005485	3296.05747	NoDiff	51430	SUCO
ENSG00000095002	221.8386924	0.220781508	0.152061232	1.451925025	0.146522453	0.290208835	232.2761565	249.6800488	234.384292	203.6790215	199.8913253	211.1213105	NoDiff	4436	MSH2
ENSG00000095015	409.5617475	0.111015851	0.125896024	0.88180586	0.377881802	0.565729331	433.1088158	392.3543624	450.4422402	389.026931	394.859219	397.5789166	NoDiff	4214	MAP3K1
ENSG00000095059	1114.821145	0.334485853	0.097328516	3.436668568	0.000588916	0.002840308	1252.668355	1266.234533	1211.467781	1032.652639	958.0998008	967.8037647	NoDiff	1725	DHPS
ENSG00000095066	1027.283975	-0.538050409	0.103658793	-5.190591103	2.10E-07	2.04E-06	881.4322269	855.0550877	777.4227956	1259.754748	1237.750719	1152.288274	NoDiff	29911	HOOK2
ENSG00000095110	3.63564552	-3.32552715	1.452588376	-2.289380257	0.022057268	0.064367967	0	1.981587689	0	4.073580429	13.78560864	1.97309636	NoDiff	120400	NXPE1
ENSG00000095139	4991.153843	-0.544277699	0.086042195	-6.325706777	2.52E-10	3.73E-09	3771.191047	4213.84622	4196.732734	5834.38557	6028.249723	5902.517761	NoDiff	372	ARCN1
ENSG00000095203	1931.346388	0.379841337	0.094713852	4.010409555	6.06E-05	0.000367648	2282.18931	2167.856932	2102.706817	1555.089329	1727.139826	1753.096116	NoDiff	54566	EPB41L4B
ENSG00000095209	2680.058268	-1.657373749	0.442337595	-3.74685256	0.000179067	0.000976145	829.7026025	1810.180354	1230.758669	2617.275426	5620.589582	3971.842973	Down (665 genes)	55151	TMEM38B
ENSG00000095261	490.3884252	0.516754861	0.162264407	3.184647029	0.001449307	0.006273817	441.2232666	619.2461528	671.3229104	341.162361	401.7520234	467.6238374	NoDiff	5711	PSMD5
ENSG00000095303	4.329715066	0.214306877	0.975151094	0.219767868	0.826051946	0.905003505	8.114450881	1.981587689	3.858177646	6.110370644	2.954058995	2.95964454	NoDiff	5742	PTGS1
ENSG00000095319	1943.427936	0.662907132	0.114509666	5.789093237	7.08E-09	8.72E-08	2489.107808	2659.290678	1998.536021	1489.912042	1591.253112	1432.467957	NoDiff	23511	NUP188
ENSG00000095321	922.5285813	0.225063461	0.104943617	2.144613136	0.031983791	0.087278359	1020.392198	1020.51766	942.35989	802.4953446	907.8807979	841.5255976	NoDiff	1384	CRAT
ENSG00000095370	3.298139932	-0.316208361	1.109898061	-0.284898562	0.775721858	NA	1.01430636	1.981587689	5.787266469	5.091975537	2.954058995	2.95964454	NoDiff	10044	SH2D3C
ENSG00000095380	856.5523347	-0.317126698	0.109372458	-2.899511471	0.003737447	0.014330469	814.4880071	730.2150633	743.6637412	1028.579058	930.5285835	891.8395548	NoDiff	54187	NANS
ENSG00000095383	85.8507594	0.282557687	0.232579313	1.214887442	0.224409024	0.395352964	90.27326605	86.19906446	106.0998853	89.61876944	71.88210222	71.03146897	NoDiff	55357	TBC1D2
ENSG00000095397	184.3750685	0.145102182	0.17028803	0.852098543	0.3941594	0.581314897	219.0901738	191.223212	170.7243608	180.255934	177.2435397	167.7131906	NoDiff	25861	WHRN
ENSG00000095464	7.101284591	0.451067838	0.804238493	0.560863278	0.574890745	0.736941017	7.100144521	3.963175378	13.50362176	9.165555966	1.969372663	6.905837261	NoDiff	5146	PDE6C
ENSG00000095485	314.5942564	0.485495299	0.139694548	3.475406198	0.00051008	0.002500333	367.1789024	397.3083316	336.6259996	272.9298888	248.1409556	265.3814604	NoDiff	55280	CWF19L1
ENSG00000095539	153.9878164	0.191287483	0.174888069	1.093770911	0.274055465	0.453364965	160.2604049	162.4901905	169.7598164	144.6121052	148.6876361	138.1167452	NoDiff	57715	SEMA4G
ENSG00000095564	1923.656571	-0.165216855	0.090112724	-1.833446474	0.066736202	0.158659251	1839.951737	1721.999702	1878.932514	1991.98083	2033.377275	2075.697371	NoDiff	9044	BTAF1
ENSG00000095574	468.3383107	0.419995918	0.1240908	3.384585454	0.000712858	0.003358222	506.1388737	524.1299437	577.7621025	382.9165604	390.9204737	428.1619102	NoDiff	64376	IKZF5
ENSG00000095585	128.700214	0.460612278	0.199959645	2.303526186	0.021249256	0.062469994	160.2604049	125.8308182	161.0789167	116.0970422	113.2389282	95.69517347	NoDiff	29760	BLNK
ENSG00000095587	35.48589623	0.34544951	0.347680266	0.993583885	0.320425493	0.506454447	47.67239892	41.61334147	29.90087676	33.60703854	30.52527628	29.5964454	NoDiff	7093	TLL2
ENSG00000095596	2.157941643	0.207535544	1.429409073	0.145189749	0.88456106	NA	1.01430636	4.953969222	0.964544411	3.055185322	0	2.95964454	NoDiff	1592	CYP26A1
ENSG00000095627	39.10407075	0.320168757	0.334853067	0.956147005	0.33899797	0.525771456	38.54364168	40.62254762	51.12085381	26.47827279	41.35682593	36.50228266	NoDiff	56165	TDRD1
ENSG00000095637	215.3389803	0.560463949	0.174081613	3.219547086	0.001283933	0.005637863	265.7482663	285.3486272	218.9515814	173.1271682	200.8760117	147.982227	NoDiff	10580	SORBS1
ENSG00000095739	635.2480997	0.025391589	0.133918365	0.189604984	0.849618682	0.919145498	738.4150301	535.028676	649.1383889	654.828054	571.1180724	662.960377	NoDiff	25805	BAMBI
ENSG00000095752	19.79962874	0.136253916	0.469300776	0.290333881	0.771560822	0.874679778	15.2145954	26.7514338	20.25543264	12.22074129	20.67841297	23.67715632	NoDiff	3589	IL11
ENSG00000095787	3748.030745	-0.213839447	0.093069627	-2.297628718	0.02158293	0.063304614	3224.479919	3375.634628	3811.879514	3928.968324	4011.612116	4135.609971	NoDiff	51322	WAC
ENSG00000095794	311.5846366	-0.128895779	0.135105734	-0.954036334	0.340065251	0.526900302	281.9771681	306.1552979	304.796034	331.996805	327.9005485	316.6819658	NoDiff	1390	CREM
ENSG00000095906	744.2145774	0.402886202	0.113862648	3.53835264	0.000402632	0.002021516	893.6039032	895.6776353	753.3091854	636.4969421	658.7551559	627.4446425	NoDiff	10101	NUBP2
ENSG00000095932	0.338783578	-0.009817261	3.483216836	-0.002818447	0.997751208	NA	1.01430636	0	0	1.018395107	0	0	NoDiff	284422	SMIM24
ENSG00000095951	643.0843783	0.158412461	0.114804831	1.379841419	0.167635477	0.321183504	630.898556	679.6845773	724.372853	588.632372	648.9082926	586.009619	NoDiff	3096	HIVEP1
ENSG00000096006	32.72240709	-1.727155635	0.478283342	-3.611155741	0.000304836	0.001580783	22.31473992	2.972381533	20.25543264	60.08531133	29.54058995	61.16598716	Down (665 genes)	10321	CRISP3
ENSG00000096060	1630.930979	-0.332647836	0.138808681	-2.396448369	0.016554826	0.050726557	1760.835841	1311.81105	1258.730457	2098.912316	1541.034109	1814.262103	NoDiff	2289	FKBP5
ENSG00000096063	1546.071175	0.097604286	0.091315739	1.068865967	0.285130069	0.467116781	1562.031795	1633.819049	1599.214634	1460.378584	1474.075439	1546.907546	NoDiff	6732	SRPK1
ENSG00000096070	660.8920476	0.352676522	0.110629552	3.187905186	0.001433075	0.006215109	703.9286139	755.9757033	763.9191739	549.933358	603.6127214	587.9827153	NoDiff	27154	BRPF3
ENSG00000096080	328.7084305	0.081819598	0.141122742	0.579776133	0.562065594	0.727105759	355.007226	303.1829164	355.9168878	311.6289028	349.5636478	296.9510022	NoDiff	55168	MRPS18A
ENSG00000096088	14.78971634	0.549903588	0.589683692	0.932539928	0.351057562	0.539231728	28.40057808	7.926350755	16.39725499	16.29432172	5.90811799	13.81167452	NoDiff	5225	PGC
ENSG00000096092	602.5703834	0.396878466	0.115141187	3.446885317	0.000567089	0.002745946	705.9572266	715.3531557	633.7056783	494.9400222	524.8378148	540.6284027	NoDiff	28978	TMEM14A
ENSG00000096093	276.2196322	0.354432403	0.159630575	2.220329045	0.02639644	0.074475383	301.2489889	279.4038641	349.165077	246.451616	204.814757	276.2334904	NoDiff	114327	EFHC1
ENSG00000096384	32108.53134	-0.124246152	0.103169658	-1.204289654	0.228477644	0.400437813	32020.63748	34203.1943	25956.85466	33327.99828	33910.62789	33231.87545	NoDiff	3326	HSP90AB1
ENSG00000096401	1220.01009	0.445755537	0.103408614	4.310622882	1.63E-05	0.000111239	1409.885841	1483.218385	1328.177655	951.1810302	1105.802751	1041.794878	NoDiff	988	CDC5L
ENSG00000096433	847.3590711	0.836780578	0.113467045	7.37465735	1.65E-13	3.68E-12	1162.395089	1104.735137	992.5161994	556.0437286	646.93892	621.5253534	NoDiff	3710	ITPR3
ENSG00000096654	184.568784	-0.195406733	0.18113726	-1.078777129	0.280687093	0.461869123	151.1316477	161.4993966	203.5188708	179.2375389	186.1057167	225.9195332	NoDiff	7738	ZNF184
ENSG00000096696	8119.764224	-0.02496649	0.083851209	-0.297747526	0.765895867	0.871014244	8527.273569	7738.099925	7883.221475	8502.580751	8091.167588	7976.242036	NoDiff	1832	DSP
ENSG00000096717	651.4656552	0.749161673	0.120148589	6.235293163	4.51E-10	6.48E-09	802.3163308	768.8560233	879.6645033	434.8547108	494.3125385	528.7898245	NoDiff	23411	SIRT1
ENSG00000096746	1776.328274	0.293452641	0.101701914	2.88541905	0.00390893	0.014880775	1867.338009	1924.121646	2077.628662	1486.856857	1540.049423	1761.97505	NoDiff	3189	HNRNPH3
ENSG00000096872	938.3274512	0.019615479	0.121766567	0.161090844	0.872021851	0.932548653	877.3750015	852.0827062	1104.403351	912.4820162	884.2483259	999.3733064	NoDiff	80173	IFT74
ENSG00000096968	592.3252905	0.377090061	0.13767909	2.738905821	0.006164403	0.022039219	556.8541917	776.782374	674.2165436	481.7008858	568.1640134	496.2337346	NoDiff	3717	JAK2
ENSG00000097007	1048.664511	0.349756353	0.100999633	3.462946786	0.000534294	0.002605995	1211.081794	1222.639604	1091.864274	942.0154743	906.8961115	917.4898075	NoDiff	25	ABL1
ENSG00000097021	535.2041272	0.778216334	0.124714317	6.23999197	4.38E-10	6.30E-09	685.6710994	737.1506202	605.7338904	397.1740919	414.5529457	370.9421157	NoDiff	11332	ACOT7
ENSG00000097033	549.7032892	-0.08749742	0.134465418	-0.650705744	0.515236455	0.6899507	524.3963882	474.5902515	599.9466239	580.4852112	492.3431659	626.4580943	NoDiff	51100	SH3GLB1
ENSG00000097046	788.3535848	0.82388155	0.107322235	7.67670887	1.63E-14	4.08E-13	988.9487011	1040.333537	993.4807438	529.5654558	598.6892897	579.1037817	NoDiff	8317	CDC7
ENSG00000097096	34.39878854	-0.096259318	0.367424298	-0.261984084	0.793333713	0.888066531	27.38627172	35.6685784	36.65268764	38.69901408	45.29557126	22.69060814	NoDiff	84144	SYDE2
ENSG00000099139	1.827928486	0.244998189	1.477697157	0.165797293	0.868316476	NA	2.02861272	1.981587689	1.929088823	3.055185322	0	1.97309636	NoDiff	5125	PCSK5
ENSG00000099194	17046.02229	0.48900748	0.137017593	3.568939355	0.000358429	0.001823672	24058.33255	20119.0598	15545.56228	15439.88822	12007.26513	15106.02573	NoDiff	6319	SCD
ENSG00000099203	124.2248581	-0.597407017	0.203456723	-2.936285461	0.003321685	0.012968565	117.6595378	97.09779675	81.98627497	157.8512416	146.7182634	144.0360343	NoDiff	11018	TMED1
ENSG00000099204	1953.980736	0.357709939	0.101498653	3.524282608	0.000424631	0.002118833	2200.030495	2261.982347	2122.96225	1752.65798	1865.980599	1520.270745	NoDiff	3983	ABLIM1
ENSG00000099219	1379.533794	0.473190746	0.100060831	4.729030757	2.26E-06	1.82E-05	1694.905928	1572.389831	1544.235603	1105.977087	1111.710869	1247.983448	NoDiff	79956	ERMP1
ENSG00000099246	3603.450657	-0.462146489	0.082632138	-5.592817775	2.23E-08	2.55E-07	3063.205207	2947.611687	3082.683939	4200.879818	4249.906208	4076.41708	NoDiff	22931	RAB18
ENSG00000099250	3516.916958	0.541336398	0.105239961	5.143829322	2.69E-07	2.56E-06	4394.989458	3614.415944	4497.670591	3086.75557	2729.550512	2778.119675	NoDiff	8829	NRP1
ENSG00000099251	89.50960356	0.051061174	0.2325801	0.219542319	0.826227618	0.905044822	73.03005793	91.15303369	108.9935185	83.5083988	87.63708353	92.73552893	NoDiff	158160	HSD17B7P2
ENSG00000099260	106.2152743	-1.330048517	0.218080377	-6.098891314	1.07E-09	1.47E-08	67.95852613	59.44763066	54.01448704	169.0535878	141.7948318	145.0225825	Down (665 genes)	54873	PALMD
ENSG00000099282	367.260934	-0.022776705	0.144875338	-0.157215891	0.875074705	0.934260753	327.6209543	337.8607009	427.2931743	397.1740919	340.7014708	372.9152121	NoDiff	23555	TSPAN15
ENSG00000099284	655.4485523	0.223139118	0.113631498	1.963708311	0.049563928	0.125115502	665.3849722	687.610928	764.8837183	620.2026204	575.0568177	619.5522571	NoDiff	55506	H2AFY2
ENSG00000099290	684.5546597	0.179907876	0.122959588	1.463146377	0.14342733	0.285582136	697.8427757	698.5096603	785.1391509	615.1106448	731.6219445	579.1037817	NoDiff	387680	WASHC2A
ENSG00000099308	482.0445419	0.234192552	0.132672928	1.765187185	0.077532312	0.178582215	534.5394518	575.6512236	453.3358734	402.2660674	465.7566349	460.7180001	NoDiff	23031	MAST3
ENSG00000099326	568.0660895	-0.298298647	0.11733736	-2.542230778	0.011014742	0.03610365	524.3963882	524.1299437	480.3431169	581.5036063	666.6326466	631.3908352	NoDiff	7593	MZF1
ENSG00000099330	171.4093748	0.862038883	0.18833629	4.577125753	4.71E-06	3.55E-05	248.5050582	187.2600366	227.6324811	133.4097591	100.4380058	131.2109079	NoDiff	79629	OCEL1
ENSG00000099331	513.3511777	-0.398245329	0.13617587	-2.924492646	0.003450182	0.013392252	457.4521684	499.3600976	372.3141428	538.7310118	637.0920566	575.157589	NoDiff	4650	MYO9B
ENSG00000099337	5.127663651	-0.473747231	0.874898609	-0.541488152	0.588171162	0.747185989	4.05722544	5.944763066	2.893633234	4.073580429	7.877490654	5.91928908	NoDiff	9424	KCNK6
ENSG00000099338	27.65094766	-0.72910765	0.3889142	-1.874726223	0.060830397	0.147383951	24.34335264	19.81587689	18.32634382	28.51506301	38.40276694	36.50228266	NoDiff	57828	CATSPERG
ENSG00000099341	3154.169411	0.045594484	0.089727691	0.508142849	0.611353167	0.765609483	3418.212433	3117.037434	3076.896673	3202.852613	2958.982427	3151.034887	NoDiff	5714	PSMD8
ENSG00000099364	306.3741484	-0.129220837	0.146066644	-0.884670402	0.376334424	0.56448869	278.934249	332.9067317	266.2142576	313.6656931	344.6402161	301.8837431	NoDiff	54620	FBXL19
ENSG00000099365	4.120814577	-2.39336838	1.147394691	-2.085915507	0.036986277	0.098322972	1.01430636	1.981587689	0.964544411	2.036790215	8.862176986	9.865481801	NoDiff	112755	STX1B
ENSG00000099377	397.4683104	0.122935666	0.150282381	0.818031132	0.413339411	0.600520491	469.6238447	443.8756423	329.8741887	402.2660674	391.90516	347.2649594	NoDiff	80270	HSD3B7
ENSG00000099381	518.746515	-0.08443097	0.118676682	-0.711436891	0.476813545	0.657484202	508.1674864	529.0839129	473.591306	522.4366901	566.1946408	513.0050536	NoDiff	9739	SETD1A
ENSG00000099385	401.2118605	0.13121066	0.126494309	1.037285084	0.299603015	0.483387212	442.237573	406.2254762	409.9313749	385.9717457	361.3798838	401.5251093	NoDiff	9274	BCL7C
ENSG00000099399	0.673648403	-0.018570328	2.545792045	-0.007294519	0.994179868	NA	1.01430636	0.990793844	0	2.036790215	0	0	NoDiff	4113	MAGEB2
ENSG00000099617	4.974346985	1.000169896	0.91413501	1.094116169	0.273904032	0.453189767	9.128757241	6.935556911	3.858177646	2.036790215	2.954058995	4.9327409	NoDiff	1943	EFNA2
ENSG00000099622	4273.910451	-0.461024999	0.099443575	-4.636046121	3.55E-06	2.74E-05	3681.932087	3151.715219	3956.561176	4862.836637	4884.044205	5106.37338	NoDiff	1153	CIRBP
ENSG00000099624	2047.207883	0.401620693	0.111574415	3.59957697	0.000318735	0.001644621	2586.481218	2386.822371	2017.826909	1912.546012	1746.833553	1632.737238	NoDiff	513	ATP5F1D
ENSG00000099625	38.24407944	0.361323117	0.352353814	1.025455389	0.305148365	0.489995529	50.715318	47.55810453	30.86542117	24.44148258	42.34151227	33.54263812	NoDiff	255057	CBARP
ENSG00000099715	43.08200942	-1.916188337	0.403909625	-4.744101691	2.09E-06	1.71E-05	8.114450881	22.78825842	23.14906588	44.80938472	100.4380058	59.1928908	Down (665 genes)	83259	PCDH11Y
ENSG00000099725	175.7740526	0.425166056	0.176828001	2.404404585	0.016198834	0.049832483	234.3047692	179.3336858	190.9797935	140.5385248	152.6263814	156.8611606	NoDiff	5616	PRKY
ENSG00000099769	1.812007014	0.253265421	1.447846633	0.174925587	0.861138105	NA	2.02861272	0.990793844	2.893633234	1.018395107	2.954058995	0.98654818	NoDiff	3483	IGFALS
ENSG00000099783	5110.331476	-0.069782942	0.123141615	-0.56668854	0.570925808	0.734081247	4794.626164	5957.643386	4208.307267	4752.849966	5818.511534	5130.050536	NoDiff	4670	HNRNPM
ENSG00000099785	323.628424	-0.80220528	0.153465897	-5.227254367	1.72E-07	1.70E-06	221.1187865	274.4498949	212.1997705	401.2476723	464.7719486	367.9824712	NoDiff	51257	2-Mar
ENSG00000099795	984.5646272	-0.054534094	0.11477323	-0.475146459	0.634682586	0.78321324	1021.406505	999.710989	876.77087	1117.179433	979.7629001	912.5570666	NoDiff	4713	NDUFB7
ENSG00000099797	1300.21295	0.275572024	0.12361267	2.2293186	0.025792714	0.073104212	1516.388008	1576.353006	1179.637815	1120.234618	1300.770644	1107.893606	NoDiff	9524	TECR
ENSG00000099800	1244.41906	-0.056718758	0.104087775	-0.544912773	0.585813511	0.745974527	1306.426592	1241.464687	1112.119706	1349.373517	1234.79666	1222.333195	NoDiff	26517	TIMM13
ENSG00000099804	672.886464	0.022218835	0.114813575	0.193520977	0.846550979	0.917158442	741.4579492	672.7490204	620.2020566	679.2695366	684.3570006	639.2832207	NoDiff	997	CDC34
ENSG00000099810	1301.469319	0.034195142	0.106510853	0.321048432	0.748173689	0.857560152	1390.61402	1244.437069	1315.638577	1322.895244	1148.144263	1387.086741	NoDiff	4507	MTAP
ENSG00000099812	0.823169547	0.58561022	2.223228298	0.263405346	0.79223817	NA	1.01430636	0.990793844	0.964544411	0	1.969372663	0	NoDiff	126353	MISP
ENSG00000099814	1201.007344	0.049190337	0.109181908	0.450535607	0.652324286	0.795524714	1318.598268	1249.391038	1096.686996	1200.687832	1254.490387	1086.189546	NoDiff	283638	CEP170B
ENSG00000099817	1810.862548	0.932661071	0.110414035	8.446943095	2.99E-17	9.74E-16	2482.007663	2616.686543	2031.330531	1278.08586	1269.260682	1187.804009	NoDiff	5434	POLR2E
ENSG00000099821	642.1526578	0.090149635	0.13229228	0.681442899	0.495591286	0.672890071	710.0144521	714.3623618	562.3293919	689.4534877	625.2758207	551.4804327	NoDiff	5442	POLRMT
ENSG00000099822	24.26532845	0.392543538	0.440644111	0.890840313	0.373014845	0.561374287	41.58656076	21.79746458	19.29088823	25.45987768	16.73966764	20.71751178	NoDiff	610	HCN2
ENSG00000099834	9.560082515	0.705134527	0.672679476	1.048247423	0.294524626	0.477983243	12.17167632	9.907938444	13.50362176	3.055185322	11.81623598	6.905837261	NoDiff	53841	CDHR5
ENSG00000099840	22.75753669	-1.190969358	0.44814631	-2.657545831	0.007871189	0.027096033	16.22890176	9.907938444	15.43271058	41.7541994	27.57121729	25.65025268	NoDiff	113177	IZUMO4
ENSG00000099849	279.6963163	0.051119084	0.169571126	0.301461017	0.763062972	0.868844495	344.8641624	294.2657718	215.0934038	274.966679	274.7274866	274.2603941	NoDiff	8045	RASSF7
ENSG00000099860	73.24249683	0.839883876	0.27466738	3.057821703	0.002229522	0.009191966	106.5021678	67.37398142	108.0289741	56.0117309	40.3721396	61.16598716	NoDiff	4616	GADD45B
ENSG00000099864	17.12007303	0.078156839	0.504120766	0.155035945	0.87679298	0.934754054	26.37196536	13.87111382	12.53907735	20.36790215	13.78560864	15.78477088	NoDiff	5064	PALM
[truncated: 25,960 more rows]
